# Supplementary material for: The Microbial Community of the Respiratory Tract of Commercial Chickens and Turkeys
Source: Microorganisms. 2022 May 8;10(5):987. doi: 10.3390/microorganisms10050987 (PMC9147466; doi:10.3390/microorganisms10050987)
Supplement: Supplementary file 1 [file microorganisms-10-00987-s001.zip]

Archive with 1 entries (1 files):
- microorganisms-1691704-supplementary.xlsx
