# Supplementary material for: The Microbial Community of the Respiratory Tract of Commercial Chickens and Turkeys
Source: Microorganisms. 2022 May 8;10(5):987. doi: 10.3390/microorganisms10050987 (PMC9147466; doi:10.3390/microorganisms10050987)
Supplement: Supplementary file 1 [file microorganisms-10-00987-s001.zip › microorganisms-1691704-supplementary.xlsx]

## Sheet: Table S1 - family chickens
Supplementary Table 1. Relative Abundance of ASV at the family level in the URT of chicken
	Ch-1	Ch-2	Ch-3	Ch-4	Ch-5	Ch-6	Ch-7	Ch-8	Ch-9	Ch-10	Ch-11	Ch-12	Ch-13	Ch-14	Ch-15	Ch-16	Ch-17	Ch-18	Ch-19	Ch-20	Ch-21	Ch-22	Ch-23	Ch-24	Ch-25	Ch-26	Ch-27	Ch-28
d__Bacteria;p__Proteobacteria;c__Gammaproteobacteria;o__Enterobacterales;f__Enterobacteriaceae	0.9218	0.6897	0.91	0.6323	0.6323	0.448	0.004221	0.3687	0.2243	0.6773	0.9715	0.6082	0.03373	0.8037	0.7233	0.6792	0.6991	0.8834	0.6665	0.6194	0.7753	0.8816	0.877	0.04515	6.347e-05	0.00822	0.0004274	0.0004896
d__Bacteria;p__Firmicutes;c__Bacilli;o__Lactobacillales;f__Enterococcaceae	0.007021	0.03653	0.01141	0.00071	0.01865	0.01637	0.001508	0.2381	0.005247	0.06007	0.006512	0.2341	0.05055	0.04481	0.104	0.2602	0.2365	0.03023	0.1396	0.2045	0.05784	0.03781	0.06752	0.03347	0.4855	0.00594	0.004359	8.16e-05
d__Bacteria;p__Firmicutes;c__Bacilli;o__Staphylococcales;f__Staphylococcaceae	0.01642	0.1515	0.003833	0.004205	0.02871	0.1231	0.0002334	0.0005452	0.09698	0.03041	0.002578	0.0498	0.2639	0.09769	0.05968	0.01682	0.02604	0.0521	0.1342	0.1146	0.05727	0.01818	0.01454	0.03827	0.0006453	0.3379	0.01499	0.0003989
d__Bacteria;p__Proteobacteria;c__Gammaproteobacteria;o__Pseudomonadales;f__Moraxellaceae	0.03025	0.02934	0.03198	0.2987	0.002481	0.06076	0	0.0001276	0.005102	0.003622	0.0002922	0.00875	0.5367	0.01623	0.000381	0.0005615	0.001152	0.0005185	0.01353	0.007423	0.05735	0.01191	0.006443	0.221	0.0004443	0.1626	0.0002184	0.001813
d__Bacteria;p__Proteobacteria;c__Gammaproteobacteria;o__Enterobacterales;f__Morganellaceae	0	0	0	0	0	0	0.7324	0.3007	0	0	0	0.0009654	0	0	0	0	0	0.006205	0	0.000104	0	0	0	0	0	0	0.0002564	0.0004987
d__Bacteria;p__Firmicutes;c__Bacilli;o__Lactobacillales;f__Lactobacillaceae	0.0004161	0.02903	0.005068	0.00497	0.04996	0.0627	0.1043	0.06471	0.01176	0.1014	0.01002	0.04751	0.05205	0.008558	0.05069	0.01091	0.01235	0.01052	0.03226	0.03475	0.008396	0.004711	0.008351	0.1335	0.0004549	0.03319	0.002479	0
d__Bacteria;p__Tenericutes;c__Mollicutes;o__Mycoplasmatales;f__Mycoplasmataceae	0.0005395	0.01968	0.01999	0	0	0	0.1308	5.8e-05	0	0.07291	0	0.0002054	0	0.00188	0.02875	0.008239	0.006678	0.008154	0.001514	0.008312	0	0	0	0.003066	0	0	0.2567	0.06316
d__Bacteria;p__Bacteroidota;c__Bacteroidia;o__Flavobacteriales;f__Flavobacteriaceae	6.936e-05	0	0	0	0	0	0	0	0.001203	0.0002252	0	6.162e-05	0	2.752e-05	0	0	0	0	0	0	0	0.0002484	0	0.0008836	8.463e-05	0	0.1561	0.4161
d__Bacteria;p__Proteobacteria;c__Gammaproteobacteria;o__Pasteurellales;f__Pasteurellaceae	0	0	0	0	0	0	0.02123	0	0	0	0	8.216e-05	8.61e-05	0	0	0	0	0	0	0	0.0001776	0	0	0.1142	0	0.0003608	0.09597	0.05549
d__Bacteria;p__Fusobacteriota;c__Fusobacteriia;o__Fusobacteriales;f__Leptotrichiaceae	0	0	0	0	0	0.002441	0.002704	0	0.001543	0	0	0	0	0	0	0	0	0	0	0	0	0	0	0	0	0	0.1747	0.08565
d__Bacteria;p__Actinobacteriota;c__Actinobacteria;o__Propionibacteriales;f__Propionibacteriaceae	0.0002543	0	9.92e-05	0.000426	0.07928	0.09004	0	0	0.08172	0.0006937	0.0004592	0.001849	0.0002818	0.000211	0.0003637	0.005575	0	0.0006021	0	0	6.764e-05	0	0.0003627	0.0001703	0	0	0.000152	0
d__Bacteria;p__Actinobacteriota;c__Actinobacteria;o__Corynebacteriales;f__Corynebacteriaceae	0.0003391	0.003229	0.001037	0.0002731	0.02687	0.02075	0.000107	0.0002088	0.08866	0.008298	0.001211	0.001068	0.00353	0.0006971	0.0005369	0.0002961	0.0004019	0.0005436	0.0004635	0.0002742	0.0004819	0.0005482	0.0004101	0.01405	0.0004972	0.06056	0.009165	5.44e-05
d__Bacteria;p__Firmicutes;c__Bacilli;o__Lactobacillales;f__Streptococcaceae	0.006928	0.009174	0.008955	0.01959	0.01795	0.03292	0.0003696	0.0001276	0.05884	0.00336	0.00143	0.006573	0.002677	0.001018	0.006252	0.002828	0.004313	0.0002091	0.001268	0.001995	0.001099	0.0004882	0.001049	0.0001916	0.03441	0.002165	0.01051	0
d__Bacteria;p__Proteobacteria;c__Gammaproteobacteria;o__Aeromonadales;f__Aeromonadaceae	0	0	0	0	0	0	0	0	0	0	0	0	0	0	0	0	0	0	0	0	0	0	0	0.02712	0.199	0	0	0
d__Bacteria;p__Proteobacteria;c__Gammaproteobacteria;o__Burkholderiales;f__Alcaligenaceae	0	0	0	0	0	0	0	0	0	0	0	0	0	0	0	0	0	0	0	0	0	0	0	0.0001065	0	0.001237	0.04203	0.1671
d__Bacteria;p__Firmicutes;c__Bacilli;o__Lactobacillales;f__Vagococcaceae	0	0.0002914	0	0	0	0	0	0.01117	0	0	0	0.006121	0.006935	0.002027	0.002659	0	0	0.001096	0	0	0	0	0	0	0.164	0	0	0
d__Bacteria;p__Actinobacteriota;c__Actinobacteria;o__Micrococcales;f__Brevibacteriaceae	0	0	0.0001443	9.831e-05	0	0	0	0	0	0	0.0002713	0.0002157	0.001002	0	0.0001732	0	0	0	9.46e-05	0.0001513	0.0001184	5.996e-05	0	0.00495	0	0.1746	0.0002564	0
d__Bacteria;p__Proteobacteria;c__Gammaproteobacteria;o__Pseudomonadales;f__Pseudomonadaceae	8.477e-05	0.000338	0	2.185e-05	0	0	0	0	0.01377	0	0	0	6.262e-05	0	0	0	0	0	0	0	0	0	0.001222	0.00197	0.06835	0.09282	0	0
d__Bacteria;p__Proteobacteria;c__Alphaproteobacteria;o__Rhodobacterales;f__Rhodobacteraceae	0	0	0	0.0002075	0	0.006121	0	0	0.1696	0	0	0.000226	0	0.0003302	0.0001386	0	0	0	0	0	0.0001015	0	0	4.258e-05	0	0	0.0002564	0
d__Bacteria;p__Bacteroidota;c__Bacteroidia;o__Bacteroidales;f__Porphyromonadaceae	0	0	0	0.001344	0	0	0	0	0	0.0005045	0	6.162e-05	0	0	0	0	0	0	0	0	0	0	0	0	0	0	0.08386	0.08803
d__Bacteria;p__Firmicutes;c__Bacilli;o__Lactobacillales;f__Aerococcaceae	0	0.0008509	0	0	0	0.01906	0.0001264	6.959e-05	0	0.000955	0	0.005238	0.01064	0.0008806	0.002347	0	0	0.0001756	0.00105	0.0001797	9.301e-05	0	0	0.1009	0.01473	0.003505	0.001216	0
d__Bacteria;p__Campilobacterota;c__Campylobacteria;o__Campylobacterales;f__Campylobacteraceae	0	0	0	0	0	0	0	0	0	0	0	0	0	0	0	0	6.956e-05	0	0	0	0	0	0	0.0006388	0	0	0.06055	0.07775
d__Bacteria;p__Actinobacteriota;c__Actinobacteria;o__Micrococcales;f__Micrococcaceae	0.004254	0.003474	0.001623	0.001617	0	0.03655	0.0005933	0.0006147	0.003195	0.01842	0.0003131	0.00873	0.005252	0.001431	0.0008833	0.0002246	0.0009739	0.002743	0.003415	0.002317	0.00673	0.001919	0.0002997	0.007899	0	0.006082	0.007341	0.0001269
d__Bacteria;p__Actinobacteriota;c__Actinobacteria;o__Micrococcales;f__Dermabacteraceae	0	0	0	0	0.009534	0.005493	0	0	0	0	0	0	0.0005948	0	0	0	0.0001391	0	0.0001041	0	0	0	0	0.009305	0	0.0734	6.648e-05	0
d__Bacteria;p__Firmicutes;c__Clostridia;o__Lachnospirales;f__Lachnospiraceae	0.0002235	0.0006644	0.0009469	0.001212	0.01335	0	0	3.48e-05	0.002356	0.0001441	9.392e-05	0.0003081	0.001878	0.0003211	0.0009872	0.0005309	0.0003092	0	4.73e-05	0.0002742	0	0.0001884	0	0.03279	3.174e-05	0.0003994	0.00624	0.005667
d__Bacteria;p__Bacteroidota;c__Bacteroidia;o__Flavobacteriales;f__Weeksellaceae	0.007198	0.001142	0.0003878	0.007985	0.002788	0.003034	0.0005836	0	0	0	0	0.002557	0.001143	0.004935	0	0.0004186	0.0003092	0.0003429	0.0004446	0.0002269	0.00115	0.02706	0.0001577	0	0	0	0.004502	2.72e-05
d__Bacteria;p__Firmicutes;c__Clostridia;o__Oscillospirales;f__Ruminococcaceae	6.165e-05	0.005828	0.0008296	0.001988	0.01634	0.006049	0	3.48e-05	0	0.001901	0.0004905	0.001181	0.002583	0.000422	0.003239	0.001174	0.001198	0.0001923	0.0005203	0.000104	0.0001099	9.422e-05	0.0001498	0.01891	8.463e-05	0.000451	0.0001045	0
d__Bacteria;p__Bacteroidota;c__Bacteroidia;o__Bacteroidales;f__Bacteroidaceae	6.165e-05	0.0002914	0	0.0005352	0	0.001723	0	0.00116	0	0.0001261	0.0003861	0.0003492	0	0	0	0.0004186	0.0001159	0	6.622e-05	0.000104	0	0	0	0.05263	0	0	0.003096	0.0002267
d__Bacteria;p__Firmicutes;c__Bacilli;o__Erysipelotrichales;f__Erysipelotrichaceae	3.083e-05	0.002331	0.0002886	0	0.01288	0	0	0.002157	0.002624	0.0007027	0.0001044	0.001684	0.002512	0	0.001715	0.002512	0.001515	0	0.0005581	0.0001702	0	0	8.674e-05	0.001128	0.0001164	0.0004381	0.002023	0.01976
d__Bacteria;p__Firmicutes;c__Bacilli;o__Lactobacillales;f__Carnobacteriaceae	0	0	0	0	0.003289	0	0	0	0.004434	0	0	0	0.0001174	0	0	0	0	0	5.676e-05	0	0	0	0	0.004003	0.0295	0.005811	0.007949	0
d__Bacteria;p__Proteobacteria;c__Gammaproteobacteria;o__Enterobacterales;f__Erwiniaceae	0	0.001375	0	0	0	0.006426	0	0	0	0	0	0.001859	0	0	0	0	0	0	0.0001514	0	0	0.0005824	0.02033	0	0	0.006198	0.0001425	0
d__Bacteria;p__Actinobacteriota;c__Actinobacteria;o__Bifidobacteriales;f__Bifidobacteriaceae	0	0.0009559	0	0.0005789	0.001505	0.001346	0.0006614	0.00994	0.00102	0.009144	0.0005427	0.0008114	0.0003835	0.0001651	0.0007188	0.0005717	0.001391	0.0006272	0.0006054	0.001522	0.0002706	5.996e-05	0.0004653	0.002811	8.463e-05	0	0	0
d__Bacteria;p__Firmicutes;c__Bacilli;o__Bacillales;f__Planococcaceae	0	0	0	0	0	0.001687	0	0	0	0	0	0.001109	0	0	0	0	0	0	0	0	0	0	0	0.01078	0	0.01993	0	0
d__Bacteria;p__Bacteroidota;c__Bacteroidia;o__Sphingobacteriales;f__Sphingobacteriaceae	0.0003853	0.0009675	0.0003337	0.001442	0	0	0	0	0.003292	0	0	0	0.001213	0.00654	7.794e-05	0.0005105	0.001167	4.181e-05	0.0005865	0.0003404	0.001336	0.01113	7.097e-05	0.0009475	2.116e-05	0	0	0
d__Bacteria;p__Actinobacteriota;c__Actinobacteria;o__Micrococcales;f__Intrasporangiaceae	0	0.0003497	0	0.0004478	0	0	0	0	0.01353	0.0004685	0.0001878	0.0001335	0.004007	0	0	0	0	0	7.568e-05	0	0.0002283	0.0008993	0.0001262	0.00824	0	0.0003994	0	0
d__Bacteria;p__Proteobacteria;c__Gammaproteobacteria;o__Burkholderiales;f__Neisseriaceae	0.0001772	0	0	0	0.0006412	0.0001257	2.918e-05	0	0.001166	0	0.0002087	0.0002054	0	0	0	0	9.275e-05	0	0	0	0.0137	0	0	0	0	0	0.01139	0.0002901
d__Bacteria;p__Actinobacteriota;c__Actinobacteria;o__Actinomycetales;f__Actinomycetaceae	4.624e-05	9.325e-05	0	0.001223	0	0.0021	8.754e-05	0	0.004361	0.0002162	0.0002505	0.0003492	0.0004774	0	0	0	0.0001778	0	0	0	0	0	4.731e-05	0	0	0	0.005698	0.007117
d__Bacteria;p__Firmicutes;c__Clostridia;o__Peptostreptococcales-Tissierellales;f__Peptostreptococcaceae	0	0.0003264	0	0.001202	0.007053	0	0	0	0	0.0003243	0	0.0001849	0.0003992	0.0003302	0.0003897	0.0001225	0.0007111	4.181e-05	0.0001797	0.000208	7.61e-05	0	0.0001025	0.0005536	0	0.0004767	0.005898	0.002049
d__Bacteria;p__Actinobacteriota;c__Coriobacteriia;o__Coriobacteriales;f__Coriobacteriaceae	7.706e-05	0.0001399	0.0001172	0.0006882	0.006189	0.002872	0	0	0	0.0009009	0.000167	0.0001438	0.0002505	0.0003302	0.00226	0.0008474	0.0009739	0	5.676e-05	8.511e-05	0	8.565e-05	0	0.004003	0	0	0.0002469	0
d__Bacteria;p__Firmicutes;c__Clostridia;o__Peptostreptococcales-Tissierellales;f__Peptostreptococcales-Tissierellales	0.0001618	0.0001982	0	0.003364	0.002843	8.975e-05	0	9.279e-05	0.00113	0	0.0003131	0.001469	0.003233	0.001046	0.0005716	0.0001531	0	3.345e-05	7.568e-05	0.0001324	0.0001099	0	0.0001104	0	0	0	0.004093	0.000825
d__Bacteria;p__Gemmatimonadota;c__Gemmatimonadetes;o__Gemmatimonadales;f__Gemmatimonadaceae	0	9.325e-05	0	0	0	0.006031	0	0	0.01375	0	0	0	0	7.338e-05	0	0	0	0	0	0	0	0	0	0	0	0	0	0
d__Bacteria;p__Actinobacteriota;c__Coriobacteriia;o__Coriobacteriales;f__Eggerthellaceae	0	0.0009209	0.0001713	0.0003932	0.004683	0	0	0	0.002162	0.0004144	0	0.001078	0.001738	0.0005504	0.001749	0.0008372	0.0007343	0.0001004	0.0001324	0.0002459	5.073e-05	0	3.943e-05	0.00149	0	0	0	0
d__Bacteria;p__Proteobacteria;c__Gammaproteobacteria;o__Burkholderiales;f__Oxalobacteraceae	0.0006628	0	0	0.0002185	0	0.0004488	0	0	0.003255	0	0	0	3.131e-05	0	0	0	0	0.0007192	0	8.511e-05	0.01158	0	0.0003075	0	0	0	0.000114	0
d__Bacteria;p__Proteobacteria;c__Alphaproteobacteria;o__Rhizobiales;f__Xanthobacteraceae	0	0	0	0	0.00591	0.001598	0	0	0.009146	0	0	0	0	0	0	0.0001225	0	0	0	0	0	0	0	0	0	0	0	0
d__Bacteria;p__Firmicutes;c__Clostridia;o__Peptococcales;f__Peptococcaceae	0	0.0006178	0.0001623	0	0.002119	0	0	0	0	0	0	0.00076	0.00137	0	0.001039	0.0009699	0.0003478	0.0001338	0.0001514	0	1.691e-05	0	8.674e-05	0.002512	0	0	0.00416	0.001423
d__Bacteria;p__Firmicutes;c__Clostridia;o__Oscillospirales;f__Oscillospiraceae	0	0.0002448	0	0.0006663	0	0	0	0	0.001409	0.0003694	0.0003235	0.0001232	0.0003913	0.0002385	0.0001299	0.0001634	0.0002937	0	3.784e-05	4.728e-05	0.0001268	0	6.309e-05	0.01051	0.0001269	0	0.0002849	0
d__Bacteria;p__Bacteroidota;c__Bacteroidia;o__Bacteroidales;f__Rikenellaceae	0	0.0003847	0	0	0.0009199	0	0	0	0	0	0.0001148	0	0.0002505	0	0.0005196	0.0006534	0	0	5.676e-05	0.000208	0	0	3.154e-05	0.01234	4.232e-05	0	0	0
d__Bacteria;p__Actinobacteriota;c__Thermoleophilia;o__Gaiellales;f__uncultured	0	0	4.509e-05	0	0.001227	0	0	0	0.01407	0	0	0	5.479e-05	0	0	0	0	5.854e-05	0	0	4.228e-05	0	0	0	0	0	0	0
d__Bacteria;p__Actinobacteriota;c__Actinobacteria;o__Corynebacteriales;f__Dietziaceae	0	0	0	0.0008302	0.00131	0.00149	0	0	0	0	0	0.0005033	0.00281	0.0005504	0.001195	0	0.0003169	0.0002676	0.0001797	0.0005485	0.0001099	0.0001285	0.0001577	0.002385	0.0007088	0.0004896	0	0
d__Bacteria;p__Actinobacteriota;c__Coriobacteriia;o__Coriobacteriales;f__Atopobiaceae	7.706e-05	0.0003847	6.313e-05	0.000284	0.002565	0	0	0	0	0	0.000167	0.0007395	0.0007905	0.0005504	0.001905	0.002052	0.0003169	0	0	0.0002364	0	0	0	0.003322	0	2.577e-05	0.0001804	0
d__Bacteria;p__Firmicutes;c__Bacilli;o__Bacillales;f__Bacillaceae	0	0	0	0.0006226	0.0008084	0.003572	0	0	0.003389	0	0	0.0001232	0.000227	0	9.526e-05	0.0005717	0.0001855	0	0	0	0	0	0.0001025	0.003332	0	0.0001031	0.0003134	0
d__Bacteria;p__Firmicutes;c__Negativicutes;o__Veillonellales-Selenomonadales;f__Selenomonadaceae	4.624e-05	0	0	0.0003386	0.001812	0	0	0	0	0	0	0.0002876	0	0	0.0001819	0.000245	0.0001546	0	9.46e-05	4.728e-05	6.764e-05	0	0	0.009124	0	0	0	0
d__Bacteria;p__Firmicutes;c__Negativicutes;o__Acidaminococcales;f__Acidaminococcaceae	3.853e-05	0	0	0	0	0	0	0	0.00164	0	0	0	0	0.0001559	0	0	0	0	0	0	0	0	0	0.01037	0	0	0	0
d__Bacteria;p__Proteobacteria;c__Alphaproteobacteria;o__Sphingomonadales;f__Sphingomonadaceae	0.0001541	0.0002331	5.411e-05	0.0003058	0.001868	0.003554	0	0	0.002939	0	0.0005844	0.0002054	0.0001409	0.0001376	9.526e-05	0	0.0002473	4.181e-05	3.784e-05	0	0.0005073	0.0003769	0	0	0	0	0.0002374	0
d__Bacteria;p__Proteobacteria;c__Gammaproteobacteria;o__Burkholderiales;f__Comamonadaceae	0.0002004	0	0	0.0001857	0.002202	0.001741	0	0.0002552	0.003316	0.0007298	0	0.0001027	0	0.0006788	0	0	0	0	0.0003406	0	0.0006849	0	0	2.129e-05	0	0	0.0009022	0
d__Bacteria;p__Deinococcota;c__Deinococci;o__Deinococcales;f__Deinococcaceae	6.936e-05	0.005922	0.0006854	0	0	0	0	0	0	0.002883	0	0	5.479e-05	0	0	0	0	0	0.0003311	0.000331	0.000575	0.0001199	0	0	0	0	0.000133	0
d__Bacteria;p__Actinobacteriota;c__Actinobacteria;o__Micrococcales;f__Microbacteriaceae	0	0	0	0	0	0.002818	0	0	0.003243	0.0002342	0	0.0001541	8.61e-05	0	0	0	0	0	0	7.565e-05	0	0.0002056	0	0.0002768	0.0001058	0.0004381	0.002593	0
d__Bacteria;p__Acidobacteriota;c__Acidobacteriae;o__Acidobacteriales;f__uncultured	0	0	0	0	0.001477	0	0	0	0.008478	0	0	0	0	0	0	0	0	0	0	0	0	0	0	0	0	0	0	0
d__Bacteria;p__Actinobacteriota;c__Actinobacteria;o__Streptomycetales;f__Streptomycetaceae	0	0	0	0	0.002537	0	0	0	0.007349	0	0	0	0	0	0	0	0	0	0	0	0	0	0	5.323e-05	0	0	0	0
d__Bacteria;p__Bacteroidota;c__Bacteroidia;o__Chitinophagales;f__Chitinophagaceae	0	0	0	0	5.575e-05	0.006265	0	0	0.002344	0	0.0001461	0	0	0	0	0.0002757	0	0	0	0	5.919e-05	0	0.0001341	0	0	0	0.0003419	0
d__Bacteria;p__Firmicutes;c__Clostridia;o__Clostridiales;f__Clostridiaceae	0	0.0001166	0	0	0.0017	0.006767	0	0	0	0	0	0.000226	4.696e-05	0	0	0	0	9.199e-05	6.622e-05	0.0001702	4.228e-05	0	0	0	0	0	0	0
d__Bacteria;p__Firmicutes;c__Clostridia;o__Peptostreptococcales-Tissierellales;f__Anaerovoracaceae	0	0.0002564	0.0001894	0	0.004321	0	0	0	0	9.009e-05	0	0	0.0003913	0	0	0	0	0	0	0	6.764e-05	0	4.731e-05	0.003183	0	0	0.0004274	0
d__Bacteria;p__Firmicutes;c__Clostridia;o__Christensenellales;f__Christensenellaceae	0	0.0003847	0	0.0007209	0	0	0	0	0.002016	0.0002703	0.0001461	0.0002054	0.001221	0.0006604	0.0001905	0.0002552	0.000541	0	0.0001135	3.782e-05	0	0	0	0.001778	0.0001058	9.019e-05	0	0
d__Bacteria;__;__;__;__	0	0	0	0	0.001561	0.0007898	0	0	0.005976	0.0001712	0.0001357	0	0	0	0	0	0	0	0	0	0	0	0	4.258e-05	0	0	2.849e-05	0
d__Bacteria;p__Firmicutes;c__Negativicutes;o__Veillonellales-Selenomonadales;f__Veillonellaceae	0	9.325e-05	9.018e-05	0.0002622	0	0	2.918e-05	0	0	0.0001441	0	0.0004006	0.0002426	0	0	0	0	0.0002425	0.0001041	0.0001891	0.003052	0	0	0.002161	0	0	0.001149	0.0005077
d__Bacteria;p__Firmicutes;c__Bacilli;o__Paenibacillales;f__Paenibacillaceae	0	0	0	0	0.003429	0	0	0	0.003182	0	0	0	0	0	0	0	0	0	0	0	0	0	0	0	0	0.001881	0	0
d__Bacteria;p__Acidobacteriota;c__Acidobacteriae;o__Acidobacteriales;f__Acidobacteriaceae_(Subgroup_1)	0	0	0	0	0.001589	0	0	0	0.005733	0.0001982	0	0	0	0	0	0	0	0	0	0	0	0	0	0	0	0	0	0
d__Bacteria;p__Bacteroidota;c__Bacteroidia;o__Bacteroidales;f__Tannerellaceae	0	0	7.214e-05	0	0.001561	0	0	0.0008699	0	0	0.0001148	0	0	0	0	0	9.275e-05	0	5.676e-05	0.0001135	0	0	0	0.004461	0	0	0	0
d__Bacteria;p__Actinobacteriota;c__Actinobacteria;o__Propionibacteriales;f__Nocardioidaceae	0	0	0	0.0001529	0	0	0	0	0.005017	0	0	0	0.0001487	0	0	0	0.0001546	0	0	0	0	0	0	0.001341	0	0	0	0
d__Bacteria;p__Actinobacteriota;c__Coriobacteriia;o__Coriobacteriales;f__Coriobacteriales_Incertae_Sedis	6.936e-05	0	0.0003517	0	0.001477	0.002298	0	0	0	0	0	0	0.0003053	0	0.001117	0.0003675	0.0001469	0	0	0	0	0.0001113	0	0.0002023	0	0	0	0
d__Bacteria;p__Bacteroidota;c__Bacteroidia;o__Bacteroidales;f__Prevotellaceae	0	0.0002215	0	0.0002185	0	3.59e-05	0	0	0	0.0002162	7.305e-05	0.0001335	4.696e-05	0	0	3.063e-05	0	0	0	0	0	0	0	0.005376	0	0	0	0
d__Bacteria;p__Synergistota;c__Synergistia;o__Synergistales;f__Synergistaceae	0	0	0	0	0.0006133	0	0	0	0	0	0	0.0001541	0	0	0	0	0	0	0	0	0	0	0	0.0006601	0	0	0.004293	0.0004805
d__Bacteria;p__Proteobacteria;c__Alphaproteobacteria;o__Rhizobiales;f__Rhizobiaceae	0	0	0	0	0	0	0	0	0.00577	0	0.0001252	0	0	0	0	0	0	0	0	0	0	0	0	0	0	0	0.0002279	0
d__Bacteria;p__Firmicutes;c__Bacilli;o__Erysipelotrichales;f__Erysipelatoclostridiaceae	0	0.0003963	0	0	0.00184	0	0	0	0	0	0	0.0004519	0	0	0	0.0001021	0	0	0	0	0	0	0	0.002725	3.174e-05	7.731e-05	0	0
d__Bacteria;p__Actinobacteriota;c__Actinobacteria;o__Frankiales;f__Frankiaceae	0	0	0	0	0.001338	0	0	0	0.003996	0	0	0	0	7.338e-05	0	0	0	0	0	0	0	0.0001028	0	0	0	0	0	0
d__Bacteria;p__Acidobacteriota;c__Acidobacteriae;o__Subgroup_2;f__Subgroup_2	0	0	0	0	0	0	0	0	0.005502	0	0	0	0	0	0	0	0	0	0	0	0	0	0	0	0	0	0	0
d__Bacteria;p__Firmicutes;c__Clostridia;o__Clostridia;f__Hungateiclostridiaceae	0	0	0	0.002086	0	0	0	0	0	0	0	0.0001951	0.0002113	0.0006604	0	0	0	0	8.514e-05	0	0	0	0	0	0	0	0.001444	0.0007253
d__Bacteria;p__Actinobacteriota;c__Actinobacteria;o__Corynebacteriales;f__Mycobacteriaceae	0	0	0	0	0.001004	0	0	0	0.004288	0	0	0	0	4.586e-05	0	0	0	0	0	0	0	0	0	0	0	0	0	0
d__Bacteria;p__Bacteroidota;c__Bacteroidia;o__Bacteroidales;__	0	0	0	0	0	0	0	0	0	0	0	0	6.262e-05	0	6.062e-05	0	0	0	1.892e-05	0	0	0	0	0.004929	0	2.577e-05	0	0
d__Bacteria;p__Firmicutes;c__Clostridia;__;__	0	0.0002564	0	0.0002403	0	0.003357	0	0	0	0	0	0.0001746	0.0001174	0.000266	0	0	0.0001391	0	0	0	0	0	0	0.0003407	0	0	0	0
d__Bacteria;p__Proteobacteria;c__Alphaproteobacteria;o__Caulobacterales;f__Caulobacteraceae	0.0002851	0.0001049	0	0.0003058	0	0.002459	0	0	0	0	0.0002818	0	0.0003757	0	9.526e-05	5.105e-05	0	5.854e-05	0	5.674e-05	0.0007102	9.422e-05	0	0	0	0	0	0
d__Bacteria;p__Bacteroidota;c__Bacteroidia;o__Bacteroidales;f__Muribaculaceae	0	0	0	0	0	0	0	0	0	0	0	6.162e-05	0	0	0	0	0	0	0	0	0	0	0	0.004386	0	0	0	0
d__Bacteria;p__Proteobacteria;c__Gammaproteobacteria;o__Burkholderiales;f__Sutterellaceae	0	0	0	0	0.001227	0	0	5.8e-05	0	0.0003604	0	0	6.262e-05	0	0	7.147e-05	0	0	2.838e-05	0	0	0	3.943e-05	0.002374	0	0	0	0
d__Bacteria;p__Proteobacteria;c__Gammaproteobacteria;o__Diplorickettsiales;f__Diplorickettsiaceae	0	0	0	0	0.002788	8.975e-05	0	0	0.001215	0	0	0	0	0	0	0	0	0	0	0	0	0	0	0	0	0	0	0
d__Bacteria;p__Proteobacteria;c__Gammaproteobacteria;o__Burkholderiales;f__Nitrosomonadaceae	0	0	0	0	0	0	0	0	0.003474	0	0	0	0	0	0	0	0	0	0	0	0	0	0	0	0	0	0.0003514	0
d__Bacteria;p__Verrucomicrobiota;c__Verrucomicrobiae;o__Chthoniobacterales;f__Chthoniobacteraceae	0	0	0	0	0	0	0	0	0.003778	0	0	0	0	0	0	0	0	0	0	0	0	0	0	0	0	0	0	0
d__Bacteria;p__Firmicutes;c__Clostridia;o__Oscillospirales;f__Butyricicoccaceae	0	0.0001865	0	9.831e-05	0	0	0	0	0	0	0	5.135e-05	7.827e-05	0.0001559	6.928e-05	0.0002552	0	0	0	0	0	0	0	0.002874	0	0	0	0
d__Bacteria;p__Actinobacteriota;c__Actinobacteria;o__Frankiales;f__Acidothermaceae	0	0	0	0	0	0	0	0	0.003705	0	0	0	3.913e-05	0	0	0	0	0	0	0	0	0	0	0	0	0	0	0
d__Bacteria;p__Actinobacteriota;c__Actinobacteria;o__Pseudonocardiales;f__Pseudonocardiaceae	0	0	0	0	0	0	0	0	0.003535	0	0	0	0	0	0	0	0	0	0	0	0	0	0	0	0	0	0	0
d__Bacteria;p__Fusobacteriota;c__Fusobacteriia;o__Fusobacteriales;f__Fusobacteriaceae	0	0	0	0	0	0	0	0.0002668	0	0.0002703	0	0	0	0	0	0.000245	0	0	0.000123	0	8.455e-05	0	0	0.0002449	0	0	0.0008263	0.001451
d__Bacteria;p__Patescibacteria;c__Gracilibacteria;o__JGI_0000069-P22;f__JGI_0000069-P22	0	0	0	0	0	0	0	0	0	0	0	0	0	0	0	0	0	0	0	0	0	0	0	0	0	0	0.001425	0.002022
d__Bacteria;p__Actinobacteriota;c__Thermoleophilia;o__Solirubrobacterales;f__Solirubrobacteraceae	0	0	0	0	0	0	0	0	0.00311	0	0	0.0002568	0	0	0	0	0	0	0	0	0	0	0	0	0	0	0	0
d__Bacteria;p__Actinobacteriota;c__Actinobacteria;o__Micromonosporales;f__Micromonosporaceae	0	0	0	0.0001966	0.000669	0	0	0	0.001518	0	0	0	0.0005714	0	0	0	0	0	0	8.511e-05	0	0	0	6.388e-05	0	0	0	0
d__Bacteria;p__Planctomycetota;c__Phycisphaerae;o__Tepidisphaerales;f__WD2101_soil_group	0	0	0	0	0	0.001508	0	0	0.001555	0	0	0	0	0	0	0	0	0	0	0	0	0	0	0	0	0	0	0
d__Bacteria;p__Proteobacteria;c__Alphaproteobacteria;o__Elsterales;f__uncultured	0	0	0	0.0001311	0	0	0	0	0.002782	0	0	0	0	0	0	0	0	0	0	0	0	0	0	0	0	0	0	0
d__Bacteria;p__Proteobacteria;c__Gammaproteobacteria;o__Burkholderiales;f__SC-I-84	0	0	0	0	0	0	0	0	0.002794	0	0	0	0	0	0	0	0	0	0	0	0	0	0	0	0	0	0	0
d__Bacteria;p__Proteobacteria;c__Alphaproteobacteria;o__Acetobacterales;f__Acetobacteraceae	0	0	0	0	0	0	0	0	0.002782	0	0	0	0	0	0	0	0	0	0	0	0	0	0	0	0	0	0	0
d__Bacteria;p__Actinobacteriota;c__Actinobacteria;o__Catenulisporales;f__Catenulisporaceae	0	0	0	0	0	0	0	0	0.002648	0	0	0	0	0	0	0	0	0	0	0	0	0	0	0	0	0	0	0
d__Bacteria;p__Actinobacteriota;c__Actinobacteria;o__Streptosporangiales;f__Nocardiopsaceae	0	0	9.018e-05	0.0001857	0.0009757	0	0	0	0	0	0	0.0001746	0.000407	0.0004036	0.0001212	0	0	0	6.622e-05	7.565e-05	0	5.996e-05	0	8.517e-05	0	0	0	0
d__Bacteria;p__Proteobacteria;c__Gammaproteobacteria;o__Aeromonadales;f__Succinivibrionaceae	0	0	0	0	0	0	0	0	0	0	0	0	0	0	0	0	0	0	0	0	0	0	0	0.002512	0	0	0	0
d__Bacteria;p__Proteobacteria;c__Alphaproteobacteria;o__Rhizobiales;f__Hyphomicrobiaceae	0	0	0	0	0.002509	0	0	0	0	0	0	0	0	0	0	0	0	0	0	0	0	0	0	0	0	0	0	0
d__Bacteria;p__Acidobacteriota;c__Acidobacteriae;o__Bryobacterales;f__Bryobacteraceae	0	0	0	0	0	0	0	0	0.002356	0	0	0.0001232	0	0	0	0	0	0	0	0	0	0	0	0	0	0	0	0
d__Bacteria;p__Firmicutes;c__Clostridia;o__Monoglobales;f__Monoglobaceae	0.0001002	0.0002448	0	0	0	0	0	0	0.001445	0	0.0001878	0.0001438	0	0	0	0	0	0	0	0	0	0.0001113	0	0.0002023	0	3.865e-05	0	0
d__Bacteria;p__Actinobacteriota;c__Actinobacteria;o__Frankiales;f__Sporichthyaceae	0	0	0	0	0	0	0	0	0.001203	0	0	0	0	0	0	0	0	0	0	0	0	0	0	0	0	0	0.001168	6.347e-05
d__Bacteria;p__Bdellovibrionota;c__Oligoflexia;o__0319-6G20;f__0319-6G20	0	0	0	9.831e-05	0.002202	0	0	0	0	0	0	0.0001027	0	0	0	0	0	0	0	0	0	0	0	0	0	0	0	0
d__Bacteria;p__Actinobacteriota;c__Thermoleophilia;o__Solirubrobacterales;f__67-14	0	0	0	0	0	0.002387	0	0	0	0	0	0	0	0	0	0	0	0	0	0	0	0	0	0	0	0	0	0
d__Bacteria;p__Firmicutes;c__Clostridia;o__Clostridia_UCG-014;f__Clostridia_UCG-014	0	0	0	9.831e-05	0.0009757	0	0	0	0	0.0001892	0	0	6.262e-05	0	0	0	9.275e-05	0	0	0	0	0	0	0.0002981	0.0003914	0	0	0
d__Bacteria;p__Acidobacteriota;c__Vicinamibacteria;o__Vicinamibacterales;f__uncultured	0	0	0	0	0	0	0	0	0.002089	0	0	0	0	0	0	0	0	0	0	0	0	0	0	0	0	0	0	0
d__Bacteria;p__Proteobacteria;c__Gammaproteobacteria;o__KF-JG30-C25;f__KF-JG30-C25	0	0	0	0	0	0	0	0	0.002028	0	0	0	0	0	0	0	0	0	0	0	0	0	0	0	0	0	0	0
d__Bacteria;p__Firmicutes;c__Clostridia;o__Oscillospirales;f__UCG-010	0	0	0	8.738e-05	0	0.001669	0	0	0	0	0	0	0	0	0	0	0	0	0	0	0	0	0	0.0002129	0	0	0	0
d__Bacteria;p__Firmicutes;c__Clostridia;o__Clostridia_vadinBB60_group;f__Clostridia_vadinBB60_group	0.0001541	0.0003147	0	0	0.0007527	0	0	0	0	0	0.0001148	0	0	0	0.0001039	0	0	0	0	0	0	0	0	0.0004578	0	0	0	0
d__Bacteria;p__Actinobacteriota;c__Actinobacteria;o__Frankiales;f__Geodermatophilaceae	0	0	0	0	0	0	0	0	0.001822	0	0	0	0	0	0	0	0	0	0	0	0	0	0	0	0	0	0	0
d__Bacteria;p__Bacteroidota;c__Bacteroidia;o__Bacteroidales;f__Marinifilaceae	0	0	0	0	0	0	0	0	0	0	0	0	0	0	0	0	0	0	0	0	0	0	0	0.001799	0	0	0	0
d__Bacteria;p__Actinobacteriota;c__Thermoleophilia;o__Gaiellales;__	0	0	0	0	0.001589	0	0	0	0	0.0001892	0	0	0	0	0	0	0	0	0	0	0	0	0	0	0	0	0	0
d__Bacteria;p__Actinobacteriota;c__Actinobacteria;o__Micrococcales;f__Ruaniaceae	0	0	0	0	0	0	0	0	0	0	0	0	0	0	6.062e-05	0	0	0	0	0	0	0	0	0.001671	0	0	0	0
d__Bacteria;p__Myxococcota;c__Myxococcia;o__Myxococcales;f__Anaeromyxobacteraceae	0	0	0	0	0	0	0	0	0.001579	0	0	0	0	0	0	0	0	0	0	0	0	0	0	0	0	0	0	0
d__Bacteria;p__Proteobacteria;c__Gammaproteobacteria;o__Xanthomonadales;f__Rhodanobacteraceae	0	0	0	0	0	0	0	0	0.001506	0	0	0	0	0	0	0	0	0	0	0	0	0	0	0	0	0	0	0
d__Bacteria;p__Proteobacteria;c__Alphaproteobacteria;o__Rhizobiales;f__Beijerinckiaceae	0	0	0	8.738e-05	0	0	0	0	0.001045	0	0	9.243e-05	0	0.0002201	0	0	0	0	0	0	5.919e-05	0	0	0	0	0	0	0
d__Bacteria;p__Actinobacteriota;c__Thermoleophilia;o__Solirubrobacterales;__	0	0	0	0	0.001422	0	0	0	0	0	0	0	0	0	0	0	0	0	0	0	0	0	0	0	0	0	0	0
d__Bacteria;p__Desulfobacterota;c__Desulfovibrionia;o__Desulfovibrionales;f__Desulfovibrionaceae	0	0	0	0	0	0	0	0	0	0	0	0	9.392e-05	0	0	0	0	0	0	0	0	0	0	0.0002449	3.174e-05	0	0.0008737	0.0001723
d__Bacteria;p__Bacteroidota;c__Bacteroidia;o__Bacteroidetes_VC2.1_Bac22;f__Bacteroidetes_VC2.1_Bac22	0	0	0	0	0	0	0	0	0.001409	0	0	0	0	0	0	0	0	0	0	0	0	0	0	0	0	0	0	0
d__Bacteria;p__Proteobacteria;c__Gammaproteobacteria;o__Burkholderiales;f__Burkholderiaceae	0	4.663e-05	0	0.0001857	0	0	0	0	0.0006559	0	0	8.216e-05	0	0	0.0001732	0	0	0	0	0	0	0	0	0	0	0	0.0002469	0
d__Bacteria;p__Bacteroidota;c__Bacteroidia;o__Cytophagales;f__Hymenobacteraceae	0	0.0003614	7.214e-05	0.000142	0	0	0	0	0	0.0003153	0	0	9.392e-05	0	0	0	0	9.199e-05	0.000123	0	0.0001268	0	0	0	0	0	0	0
d__Bacteria;p__Acidobacteriota;c__Holophagae;o__Subgroup_7;f__Subgroup_7	0	0	0	0	0	0	0	0	0.001312	0	0	0	0	0	0	0	0	0	0	0	0	0	0	0	0	0	0	0
d__Bacteria;p__Proteobacteria;__;__;__	0	0	0	0	0	0	0	0	0.001275	0	0	0	0	0	0	0	0	0	0	0	0	0	0	0	0	0	0	0
d__Bacteria;p__Actinobacteriota;c__Actinobacteria;o__Kineosporiales;f__Kineosporiaceae	0	0	0	0	0	0	0	0	0.001215	0	0	5.135e-05	0	0	0	0	0	0	0	0	0	0	0	0	0	0	0	0
d__Bacteria;p__Acidobacteriota;c__Acidobacteriae;o__Solibacterales;f__Solibacteraceae	0	0	0	0	0	0	0	0	0.001263	0	0	0	0	0	0	0	0	0	0	0	0	0	0	0	0	0	0	0
d__Bacteria;p__Fibrobacterota;c__Fibrobacteria;o__Fibrobacterales;f__Fibrobacteraceae	0	0	0	0	0	0	0	0	0.001263	0	0	0	0	0	0	0	0	0	0	0	0	0	0	0	0	0	0	0
d__Bacteria;p__Proteobacteria;c__Alphaproteobacteria;o__Micropepsales;f__Micropepsaceae	0	0	0	0	0	0	0	0	0.001251	0	0	0	0	0	0	0	0	0	0	0	0	0	0	0	0	0	0	0
d__Bacteria;p__Proteobacteria;c__Alphaproteobacteria;o__Rhizobiales;f__Rhizobiales_Incertae_Sedis	0	0	0	0	0	0	0	0	0.001154	0	0	0	0	0	0	0	9.275e-05	0	0	0	0	0	0	0	0	0	0	0
d__Bacteria;p__Bdellovibrionota;c__Oligoflexia;o__053A03-B-DI-P58;f__053A03-B-DI-P58	0	0	0	0	0	0	0	0	0.001227	0	0	0	0	0	0	0	0	0	0	0	0	0	0	0	0	0	0	0
d__Bacteria;p__Bacteroidota;c__Bacteroidia;o__Cytophagales;f__Microscillaceae	0	0	0	0	0	0	0	0	0.001166	0	0	0	0	0	0	0	0	0	0	0	0	0	0	0	0	0	0	0
d__Bacteria;p__Proteobacteria;c__Gammaproteobacteria;o__Oceanospirillales;f__Marinomonadaceae	0	0	0	0	0	0	0	0	0.001166	0	0	0	0	0	0	0	0	0	0	0	0	0	0	0	0	0	0	0
d__Bacteria;p__Actinobacteriota;c__Acidimicrobiia;__;__	0	0	0	8.738e-05	0	0	0	0	0.001057	0	0	0	0	0	0	0	0	0	0	0	0	0	0	0	0	0	0	0
d__Bacteria;p__Patescibacteria;c__Saccharimonadia;o__Saccharimonadales;__	0	0	0	0	0	0	0	0	0.001142	0	0	0	0	0	0	0	0	0	0	0	0	0	0	0	0	0	0	0
d__Bacteria;p__Proteobacteria;c__Alphaproteobacteria;o__Reyranellales;f__Reyranellaceae	0	0	0	0	0	0	0	0	0.00113	0	0	0	0	0	0	0	0	0	0	0	0	0	0	0	0	0	0	0
d__Bacteria;p__RCP2-54;c__RCP2-54;o__RCP2-54;f__RCP2-54	0	0	0	0	0	0	0	0	0.001117	0	0	0	0	0	0	0	0	0	0	0	0	0	0	0	0	0	0	0
d__Bacteria;p__Bacteroidota;c__Bacteroidia;o__Bacteroidales;f__uncultured	0	0	0	0	0	0	0	0	0	0	0	0	0	0	0	0	0	0	0	0	0	0	0	0.001097	0	0	0	0
d__Bacteria;p__Planctomycetota;c__Planctomycetes;o__Pirellulales;f__Pirellulaceae	0	0	0	0	0	0	0	0	0.0008989	0	0	0	7.827e-05	0	0	0	0	0	0	0	0	0	0	0	0	0	0.0001045	0
d__Bacteria;p__Proteobacteria;c__Alphaproteobacteria;o__Azospirillales;f__uncultured	0	0	0	0	0	0	0	0	0.001081	0	0	0	0	0	0	0	0	0	0	0	0	0	0	0	0	0	0	0
d__Bacteria;p__Verrucomicrobiota;c__Verrucomicrobiae;o__Pedosphaerales;f__Pedosphaeraceae	0	0	0	0	0	0	0	0	0.001081	0	0	0	0	0	0	0	0	0	0	0	0	0	0	0	0	0	0	0
d__Bacteria;p__Bacteroidota;c__Bacteroidia;o__Cytophagales;f__Spirosomaceae	0	0	0	0	0	0.0008975	0	0	0	0	0	0	0	0	0	0	0	0	0	0	0	0	0	0	0	0	0.0001045	0
d__Bacteria;p__Acidobacteriota;c__Acidobacteriae;o__Acidobacteriales;f__Koribacteraceae	0	0	0	0	0	0	0	0	0.0009717	0	0	0	0	0	0	0	0	0	0	0	0	0	0	0	0	0	0	0
d__Bacteria;p__Myxococcota;c__Myxococcia;o__Myxococcales;f__Myxococcaceae	0	0	0	0	0	0	0	0	0.0009717	0	0	0	0	0	0	0	0	0	0	0	0	0	0	0	0	0	0	0
d__Bacteria;p__Actinobacteriota;c__Actinobacteria;o__Micrococcales;f__Cellulomonadaceae	0	0	0	0	0	0	0	0	0	0	0	0.0001438	6.262e-05	0	0	0	0	0	0	0	0	0	0	0.0007559	0	0	0	0
d__Bacteria;p__Firmicutes;c__Bacilli;o__RF39;f__RF39	0	0.0002215	0	0.0001748	0.0002509	0.0001257	0	0	0	0	0	0	0.0001174	0	0	0	0	0	0	3.782e-05	0	0	0	0	2.116e-05	0	0	0
d__Bacteria;p__Patescibacteria;c__Saccharimonadia;o__Saccharimonadales;f__Saccharimonadaceae	0	0	9.018e-05	0.0001857	0	0	0	0	0	0	0	0	8.61e-05	0	0	0	0.0002705	0	0	0	0	0.000137	0	0	0.0001587	0	0	0
d__Bacteria;p__Acidobacteriota;c__Thermoanaerobaculia;o__Thermoanaerobaculales;f__Thermoanaerobaculaceae	0	0	0	0	0	0	0	0	0.0008989	0	0	0	0	0	0	0	0	0	0	0	0	0	0	0	0	0	0	0
d__Bacteria;p__Bacteroidota;c__Bacteroidia;o__Chitinophagales;f__37-13	0	0	0	0	0	0	0	0	0.0008867	0	0	0	0	0	0	0	0	0	0	0	0	0	0	0	0	0	0	0
d__Bacteria;p__Proteobacteria;c__Gammaproteobacteria;o__Xanthomonadales;f__Xanthomonadaceae	0	0	0	0.0004369	0	0	0	0	0	0	0	0	0	0	0	0	0	0	5.676e-05	0	0	0	0	0.0003407	0	0	0	0
d__Bacteria;p__Latescibacterota;c__Latescibacterota;o__Latescibacterota;f__Latescibacterota	0	0	0	0	0	0	0	0	0.0007895	0	0	0	0	0	0	0	0	0	0	0	0	0	0	0	0	0	0	0
d__Bacteria;p__Proteobacteria;c__Alphaproteobacteria;o__Rickettsiales;f__Mitochondria	0.0001156	0	0	0.0004042	0	0	0	0	0	0	0	0	5.479e-05	0	0	0.0001429	0	0	0	0	0	5.139e-05	0	0	0	0	0	0
d__Bacteria;p__Actinobacteriota;c__Actinobacteria;o__Catenulisporales;f__Actinospicaceae	0	0	0	0	0	0	0	0	0.0007652	0	0	0	0	0	0	0	0	0	0	0	0	0	0	0	0	0	0	0
d__Bacteria;p__Abditibacteriota;c__Abditibacteria;o__Abditibacteriales;f__Abditibacteriaceae	0	0	0	0	0	0	0	0	0.0007531	0	0	0	0	0	0	0	0	0	0	0	0	0	0	0	0	0	0	0
d__Bacteria;p__Firmicutes;c__Bacilli;__;__	0	0	0	0	0	0	0	0	0.0007045	0	0	0	0	0	0	0	0	0	0	0	0	0	0	0	0	2.577e-05	0	0
d__Bacteria;p__Bacteroidota;c__Bacteroidia;o__Bacteroidales;f__Barnesiellaceae	0	0	0	0	0	0	0	0	0	0	0.0001252	0	0	0	0	6.126e-05	0.0001855	0	0	2.837e-05	0	0	0	0.0002129	0.0001058	0	0	0
d__Bacteria;p__Bacteroidota;c__Bacteroidia;o__Bacteroidales;f__F082	0	0	0	0	0	0	0	0	0	0	0	0	0	0	0	0	0	0	0	0	0	0	0	0.0006813	0	0	0	0
d__Bacteria;p__Bacteroidota;c__Bacteroidia;o__Sphingobacteriales;f__env.OPS_17	0	0	0	0	0	0	0	0	0	0	0	0	0.0001252	0	0	0	0	0	9.46e-05	0	0	0	6.309e-05	0	0	0	0.0003134	0

## Sheet: Table S2 - genus chickens
Supplementary Table 2. Relative Abundance of ASV at the genus level in the URT of chickens
	Ch-1	Ch-2	Ch-3	Ch-4	Ch-5	Ch-6	Ch-7	Ch-8	Ch-9	Ch-10	Ch-11	Ch-12	Ch-13	Ch-14	Ch-15	Ch-16	Ch-17	Ch-18	Ch-19	Ch-20	Ch-21	Ch-22	Ch-23	Ch-24	Ch-25	Ch-26	Ch-27	Ch-28
d__Bacteria;p__Proteobacteria;c__Gammaproteobacteria;o__Enterobacterales;f__Enterobacteriaceae;g__Escherichia-Shigella	0.921	0.6894	0.91	0.6323	0.6299	0.4375	0.004221	0.01669	0.2214	0.6773	0.9715	0.6082	0.03373	0.8037	0.7233	0.6792	0.6991	0.8834	0.6665	0.6194	0.774	0.8816	0.8153	0.045	6.347e-05	0.00822	0.0004274	0.0004896
d__Bacteria;p__Firmicutes;c__Bacilli;o__Lactobacillales;f__Enterococcaceae;g__Enterococcus	0.007021	0.03653	0.01141	0.00071	0.01865	0.01637	0.001508	0.2381	0.005247	0.06007	0.006512	0.2341	0.05055	0.04481	0.104	0.2602	0.2365	0.03023	0.1396	0.2045	0.05784	0.03781	0.06752	0.03347	0.4855	0.00594	0.004359	8.16e-05
d__Bacteria;p__Proteobacteria;c__Gammaproteobacteria;o__Enterobacterales;f__Morganellaceae;g__Proteus	0	0	0	0	0	0	0.7324	0.2466	0	0	0	0.0009654	0	0	0	0	0	0.006205	0	0.000104	0	0	0	0	0	0	0.0002564	0.0004987
d__Bacteria;p__Firmicutes;c__Bacilli;o__Staphylococcales;f__Staphylococcaceae;g__Macrococcus	0.01089	0.1131	0	0.00178	0	0	0	0	0	0.01277	0	0.04843	0.2138	0.09754	0.02321	0.01644	0.02527	0.05018	0.1239	0.09242	0.04629	0.01108	0.008138	0	0	0	0	0
d__Bacteria;p__Firmicutes;c__Bacilli;o__Lactobacillales;f__Lactobacillaceae;g__Lactobacillus	0.0004161	0.02903	0.005068	0.00497	0.04996	0.0627	0.1043	0.06471	0.01176	0.1014	0.01002	0.0473	0.05205	0.008558	0.05069	0.01072	0.01235	0.01052	0.03226	0.03475	0.008396	0.004711	0.008351	0.1335	0.0004549	0.03319	0.002479	0
d__Bacteria;p__Firmicutes;c__Bacilli;o__Staphylococcales;f__Staphylococcaceae;g__Staphylococcus	0.005464	0.03842	0.003833	0.002272	0.02567	0.1231	0.0002334	0.0005452	0.09538	0.01734	0.002473	0.001232	0.04927	0.0001468	0.0363	0.0002246	0.0007729	0.001923	0.01029	0.02214	0.01097	0.007092	0.006403	0.02415	0.0003914	0.197	0.01475	0.0003989
d__Bacteria;p__Proteobacteria;c__Gammaproteobacteria;o__Pseudomonadales;f__Moraxellaceae;g__Psychrobacter	9.248e-05	0.000373	0.0002525	0.01218	0	0	0	0	0	0.001351	0	0.005556	0.5031	0.003733	0.000381	0	0.0007884	0.0002342	0.0003027	0.002279	0.009267	0.003375	0.002594	0.1281	0.0004443	0.0001031	0	0.001813
d__Bacteria;p__Tenericutes;c__Mollicutes;o__Mycoplasmatales;f__Mycoplasmataceae;g__Mycoplasma	0.0005395	0.01968	0.01999	0	0	0	0.1308	5.8e-05	0	0.07291	0	0.0002054	0	0.00188	0.02875	0.008239	0.006678	0.008154	0.001514	0.008312	0	0	0	0.003066	0	0	0.2567	0.06316
d__Bacteria;p__Proteobacteria;c__Gammaproteobacteria;o__Pseudomonadales;f__Moraxellaceae;g__Acinetobacter	0.005472	0	0.02089	0.2563	0.002481	0.003285	0	0.0001276	0.005102	0	0	0	0.03247	0.00255	0	0	0.0002087	0	0.01064	0.0007376	0.008328	0	0	0.09291	0	0.1624	0.0002184	0
d__Bacteria;p__Bacteroidota;c__Bacteroidia;o__Flavobacteriales;f__Flavobacteriaceae;g__Coenonia	0	0	0	0	0	0	0	0	0	0	0	0	0	0	0	0	0	0	0	0	0	0	0	0	0	0	0.1549	0.4161
d__Bacteria;p__Proteobacteria;c__Gammaproteobacteria;o__Enterobacterales;f__Enterobacteriaceae;g__Klebsiella	0	0	0	0	0	0	0	0.3516	0	0	0	0	0	0	0	0	0	0	0	0	0	0	0	0	0	0	0	0
d__Bacteria;p__Actinobacteriota;c__Actinobacteria;o__Propionibacteriales;f__Propionibacteriaceae;g__Cutibacterium	0.0002543	0	9.92e-05	0.0002949	0.07928	0.0886	0	0	0.08172	0.0006937	0.0004592	0.001849	0.0002818	0.0001376	0.0003637	0.005575	0	0.0006021	0	0	6.764e-05	0	0.0003075	0	0	0	0.000152	0
d__Bacteria;p__Firmicutes;c__Bacilli;o__Lactobacillales;f__Streptococcaceae;g__Streptococcus	0.006905	0.009174	0.008955	0.01959	0.01795	0.03292	0.0003696	0.0001276	0.05884	0.00336	0.0009601	0.00646	0.002677	0.001018	0.006252	0.002828	0.004313	0.0002091	0.001268	0.001995	0.001099	0.0004882	0.001049	0.0001916	0.03441	0.002165	0.01051	0
d__Bacteria;p__Proteobacteria;c__Gammaproteobacteria;o__Pseudomonadales;f__Moraxellaceae;g__Enhydrobacter	0.02468	0.02897	0.01083	0.03004	0	0.05748	0	0	0	0.00227	0.0002922	0.003194	0.000994	0.009943	0	0.0005615	0.0001546	0.0002843	0.002583	0.004407	0.03976	0.00854	0.003848	0	0	0	0	0
d__Bacteria;p__Proteobacteria;c__Gammaproteobacteria;o__Aeromonadales;f__Aeromonadaceae;g__Oceanisphaera	0	0	0	0	0	0	0	0	0	0	0	0	0	0	0	0	0	0	0	0	0	0	0	0.02712	0.199	0	0	0
d__Bacteria;p__Proteobacteria;c__Gammaproteobacteria;o__Burkholderiales;f__Alcaligenaceae;__	0	0	0	0	0	0	0	0	0	0	0	0	0	0	0	0	0	0	0	0	0	0	0	0	0	0	0.04203	0.1671
d__Bacteria;p__Firmicutes;c__Bacilli;o__Lactobacillales;f__Vagococcaceae;g__Vagococcus	0	0.0002914	0	0	0	0	0	0.01117	0	0	0	0.006121	0.006935	0.002027	0.002659	0	0	0.001096	0	0	0	0	0	0	0.164	0	0	0
d__Bacteria;p__Actinobacteriota;c__Actinobacteria;o__Corynebacteriales;f__Corynebacteriaceae;g__Corynebacterium	0.0003391	0.003229	0.001037	0.0002731	0.01154	0.014	0.000107	0.0002088	0.05408	0.008298	0.001211	0.001068	0.003405	0.0006971	0.0001905	0.0002961	0.0004019	0.0005436	0.0004635	0.0002742	0.0004819	0.0005482	0.0004101	0.01405	0.0004972	0.06056	0.009165	5.44e-05
d__Bacteria;p__Actinobacteriota;c__Actinobacteria;o__Micrococcales;f__Brevibacteriaceae;g__Brevibacterium	0	0	0.0001443	9.831e-05	0	0	0	0	0	0	0.0002713	0.0002157	0.001002	0	0.0001732	0	0	0	9.46e-05	0.0001513	0.0001184	5.996e-05	0	0.00495	0	0.1746	0.0002564	0
d__Bacteria;p__Proteobacteria;c__Gammaproteobacteria;o__Pseudomonadales;f__Pseudomonadaceae;g__Pseudomonas	8.477e-05	0.000338	0	2.185e-05	0	0	0	0	0.01377	0	0	0	6.262e-05	0	0	0	0	0	0	0	0	0	0.001222	0.00197	0.06835	0.09282	0	0
d__Bacteria;p__Proteobacteria;c__Alphaproteobacteria;o__Rhodobacterales;f__Rhodobacteraceae;g__Paracoccus	0	0	0	0.0002075	0	0.006121	0	0	0.1696	0	0	0.000226	0	0.0003302	0.0001386	0	0	0	0	0	0.0001015	0	0	4.258e-05	0	0	0.0002564	0
d__Bacteria;p__Bacteroidota;c__Bacteroidia;o__Bacteroidales;f__Porphyromonadaceae;g__Porphyromonas	0	0	0	0.001344	0	0	0	0	0	0.0005045	0	6.162e-05	0	0	0	0	0	0	0	0	0	0	0	0	0	0	0.08386	0.08803
d__Bacteria;p__Firmicutes;c__Bacilli;o__Staphylococcales;f__Staphylococcaceae;g__Jeotgalicoccus	0	0	0	0.0001529	0	0	0	0	0	0	0	0	0.0002896	0	0	0	0	0	0	0	0	0	0	0.01194	0	0.1396	0.0002374	0
d__Bacteria;p__Fusobacteriota;c__Fusobacteriia;o__Fusobacteriales;f__Leptotrichiaceae;g__uncultured	0	0	0	0	0	0	0.002422	0	0	0	0	0	0	0	0	0	0	0	0	0	0	0	0	0	0	0	0.137	0.005041
d__Bacteria;p__Campilobacterota;c__Campylobacteria;o__Campylobacterales;f__Campylobacteraceae;g__Campylobacter	0	0	0	0	0	0	0	0	0	0	0	0	0	0	0	0	6.956e-05	0	0	0	0	0	0	0.0006388	0	0	0.06055	0.07775
d__Bacteria;p__Proteobacteria;c__Gammaproteobacteria;o__Pasteurellales;f__Pasteurellaceae;g__Gallibacterium	0	0	0	0	0	0	0.02019	0	0	0	0	0	8.61e-05	0	0	0	0	0	0	0	0.0001776	0	0	0.08654	0	0.0003608	0.02572	0.0005168
d__Bacteria;p__Fusobacteriota;c__Fusobacteriia;o__Fusobacteriales;f__Leptotrichiaceae;__	0	0	0	0	0	0	0	0	0	0	0	0	0	0	0	0	0	0	0	0	0	0	0	0	0	0	0.03617	0.08061
d__Bacteria;p__Proteobacteria;c__Gammaproteobacteria;o__Pasteurellales;f__Pasteurellaceae;g__Avibacterium	0	0	0	0	0	0	0.0007684	0	0	0	0	0	0	0	0	0	0	0	0	0	0	0	0	0.02704	0	0	0.04866	0.02325
d__Bacteria;p__Actinobacteriota;c__Actinobacteria;o__Micrococcales;f__Dermabacteraceae;g__Brachybacterium	0	0	0	0	0.003708	0.005493	0	0	0	0	0	0	0.0005948	0	0	0	0.0001391	0	0.0001041	0	0	0	0	0.009305	0	0.0734	6.648e-05	0
d__Bacteria;p__Proteobacteria;c__Gammaproteobacteria;o__Enterobacterales;f__Enterobacteriaceae;g__Enterobacter	0.0007706	0.0002681	0	0	0.002342	0.01054	0	0.000406	0	0	0	0	0	0	0	0	0	0	0	0	0.0007863	0	0.05371	0.000149	0	0	0	0
d__Bacteria;p__Firmicutes;c__Bacilli;o__Lactobacillales;f__Aerococcaceae;g__Facklamia	0	0.0008509	0	0	0	0	0	0	0	0.000955	0	0.001037	0.002012	0.0001835	0.0001905	0	0	0	0.0001041	0	0	0	0	0.06	0.0003174	0.002938	0	0
d__Bacteria;p__Actinobacteriota;c__Actinobacteria;o__Micrococcales;f__Micrococcaceae;g__Rothia	0.004254	0.002856	0.001434	0.001507	0	0.003626	0.0005933	0.0006147	0	0.01752	0	0.00837	0.003092	0.001431	0.0006928	0	0.0008193	0.0025	0.002081	0.001229	0.005361	0.0003255	0.0001735	0.005089	0	0.0003479	0	0.0001269
d__Bacteria;p__Bacteroidota;c__Bacteroidia;o__Bacteroidales;f__Bacteroidaceae;g__Bacteroides	6.165e-05	0.0002914	0	0.0005352	0	0.001723	0	0.00116	0	0.0001261	0.0003861	0.0003492	0	0	0	0.0004186	0.0001159	0	6.622e-05	0.000104	0	0	0	0.05263	0	0	0.003096	0.0002267
d__Bacteria;p__Firmicutes;c__Bacilli;o__Lactobacillales;f__Aerococcaceae;g__Aerococcus	0	0	0	0	0	0.01906	0	0	0	0	0	0.0001335	0.00119	0	0.0006408	0	0	0.0001756	0.000946	0.0001797	9.301e-05	0	0	0.03504	0.001058	0.000219	0.001216	0
d__Bacteria;p__Bacteroidota;c__Bacteroidia;o__Flavobacteriales;f__Weeksellaceae;g__Chryseobacterium	0.007198	0.001142	0.0003878	0.007985	0.001338	0.002962	0	0	0	0	0	0.002557	0.001143	0.004935	0	0.0004186	0.0003092	0.0003429	0.0004446	0.0002269	0.00115	0.02706	0.0001577	0	0	0	0	0
d__Bacteria;p__Actinobacteriota;c__Actinobacteria;o__Corynebacteriales;f__Corynebacteriaceae;g__Lawsonella	0	0	0	0	0.01533	0.006749	0	0	0.03458	0	0	0	0.0001252	0	0.0003464	0	0	0	0	0	0	0	0	0	0	0	0	0
d__Bacteria;p__Proteobacteria;c__Gammaproteobacteria;o__Enterobacterales;f__Morganellaceae;g__Morganella	0	0	0	0	0	0	0	0.05403	0	0	0	0	0	0	0	0	0	0	0	0	0	0	0	0	0	0	0	0
d__Bacteria;p__Proteobacteria;c__Gammaproteobacteria;o__Pasteurellales;f__Pasteurellaceae;g__uncultured	0	0	0	0	0	0	0.0002723	0	0	0	0	0	0	0	0	0	0	0	0	0	0	0	0	0.0005004	0	0	0.02136	0.03172
d__Bacteria;p__Firmicutes;c__Clostridia;o__Oscillospirales;f__Ruminococcaceae;g__Subdoligranulum	6.165e-05	0.005082	0.0007395	0.001464	0.01218	0.006049	0	0	0	0.001541	0.0002505	0.0005649	0.001894	0.0003853	0.002685	0.0008168	0.0008193	0.0001923	0.0005203	0	0.0001099	9.422e-05	0.0001498	0.009869	0	0.000451	0.0001045	0
d__Bacteria;p__Proteobacteria;c__Gammaproteobacteria;o__Enterobacterales;f__Erwiniaceae;g__Pantoea	0	0.001375	0	0	0	0.006426	0	0	0	0	0	0.001859	0	0	0	0	0	0	0.0001514	0	0	0.0005824	0.02033	0	0	0.006198	0.0001425	0
d__Bacteria;p__Actinobacteriota;c__Actinobacteria;o__Micrococcales;f__Micrococcaceae;g__Kocuria	0	0.0004896	0.0001894	0.0001092	0	0.01996	0	0	0.0006802	0.0005496	0.0003131	0.0001438	0.0006966	0	0.0001905	0.0002246	0	0.0001589	0.001334	0.0003593	0.00137	0.001499	0.0001262	0	0	0	0.007208	0
d__Bacteria;p__Firmicutes;c__Bacilli;o__Lactobacillales;f__Carnobacteriaceae;g__Carnobacterium	0	0	0	0	0	0	0	0	0	0	0	0	0	0	0	0	0	0	0	0	0	0	0	0.0001703	0.02726	0.002036	0.0002849	0
d__Bacteria;p__Proteobacteria;c__Gammaproteobacteria;o__Burkholderiales;f__Neisseriaceae;g__Neisseria	0.0001772	0	0	0	0	0	2.918e-05	0	0.001166	0	0.0002087	0.0002054	0	0	0	0	9.275e-05	0	0	0	0.0137	0	0	0	0	0	0.01139	0.0002901
d__Bacteria;p__Bacteroidota;c__Bacteroidia;o__Sphingobacteriales;f__Sphingobacteriaceae;g__Sphingobacterium	0.0003853	0.0009675	0.0003337	0.001376	0	0	0	0	0	0	0	0	0.001213	0.00654	7.794e-05	0.0005105	0.0001623	4.181e-05	0.000473	0.0002742	0.001336	0.01113	7.097e-05	0.0001384	2.116e-05	0	0	0
d__Bacteria;p__Actinobacteriota;c__Actinobacteria;o__Bifidobacteriales;f__Bifidobacteriaceae;g__Bifidobacterium	0	0.000816	0	0.0005789	0.0006969	0.001346	0	0.0002204	0.00102	0.009018	0.0005427	0.0006676	0.0002974	0	0.0007188	0.0005717	0.001391	0.0005519	0.0006054	0.001522	0.0002706	0	0.0004653	0.002811	8.463e-05	0	0	0
d__Bacteria;p__Firmicutes;c__Bacilli;o__Erysipelotrichales;f__Erysipelotrichaceae;g__Dielma	0	9.325e-05	0	0	0	0	0	0	0	0	0	0	0	0	0	0	0.00017	0	0	0	0	0	0	0	0	0	0.001709	0.01976
d__Bacteria;p__Actinobacteriota;c__Actinobacteria;o__Actinomycetales;f__Actinomycetaceae;g__Actinomyces	4.624e-05	9.325e-05	0	0.001223	0	0.0021	8.754e-05	0	0.004361	0.0002162	0.0002505	0.000226	0.0004774	0	0	0	0.0001778	0	0	0	0	0	4.731e-05	0	0	0	0.005299	0.006981
d__Bacteria;p__Firmicutes;c__Clostridia;o__Lachnospirales;f__Lachnospiraceae;g__[Ruminococcus]_torques_group	0	0.0005828	0	0	0.001115	0	0	0	0	0.0001441	0	0	0.0008062	0	0.0003724	0.0003471	0	0	0	0	0	0	0	0.01425	0	0.0003221	0	0
d__Bacteria;p__Proteobacteria;c__Gammaproteobacteria;o__Burkholderiales;f__Oxalobacteraceae;g__Massilia	0.0006628	0	0	0.0002185	0	0	0	0	0.003255	0	0	0	3.131e-05	0	0	0	0	0.0007192	0	8.511e-05	0.01158	0	0.0003075	0	0	0	0	0
d__Bacteria;p__Firmicutes;c__Clostridia;o__Lachnospirales;f__Lachnospiraceae;__	0.0001002	0	8.116e-05	0.0003386	0.001282	0	0	0	0	0	9.392e-05	5.135e-05	0.00018	0.0001926	0.0001039	0	0	0	0	0	0	0	0	0.002661	0	0	0.005945	0.005667
d__Bacteria;p__Firmicutes;c__Clostridia;o__Peptococcales;f__Peptococcaceae;g__Peptococcus	0	0.0006178	0.0001623	0	0.002119	0	0	0	0	0	0	0.00076	0.00137	0	0.000866	0.0009699	0.0003478	0.0001338	0.0001514	0	1.691e-05	0	8.674e-05	0.002512	0	0	0.00416	0.001423
d__Bacteria;p__Actinobacteriota;c__Thermoleophilia;o__Gaiellales;f__uncultured;g__uncultured	0	0	4.509e-05	0	0.001227	0	0	0	0.01407	0	0	0	5.479e-05	0	0	0	0	5.854e-05	0	0	4.228e-05	0	0	0	0	0	0	0
d__Bacteria;p__Firmicutes;c__Bacilli;o__Erysipelotrichales;f__Erysipelotrichaceae;g__Turicibacter	3.083e-05	0.000338	0	0	0.01012	0	0	0	0.002624	0	0	0.0004622	0.0004931	0	0.0003551	0	0	0	0.0001514	0	0	0	0	7.452e-05	0	0.0004381	0	0
d__Bacteria;p__Actinobacteriota;c__Actinobacteria;o__Corynebacteriales;f__Dietziaceae;g__Dietzia	0	0	0	0.0008302	0.00131	0.00149	0	0	0	0	0	0.0005033	0.00281	0.0005504	0.001195	0	0.0003169	0.0002676	0.0001797	0.0005485	0.0001099	0.0001285	0.0001577	0.002385	0.0007088	0.0004896	0	0
d__Bacteria;p__Actinobacteriota;c__Actinobacteria;o__Micrococcales;f__Intrasporangiaceae;g__Arsenicicoccus	0	0.0002098	0	0.0004478	0	0	0	0	0.01132	0.0004685	0.0001878	0	0	0	0	0	0	0	7.568e-05	0	0.0001691	0.0008993	0	0	0	0	0	0
d__Bacteria;p__Firmicutes;c__Bacilli;o__Lactobacillales;f__Aerococcaceae;__	0	0	0	0	0	0	0.0001264	0	0	0	0	0	0.0006653	0	0.0001126	0	0	0	0	0	0	0	0	0	0.01278	0	0	0
d__Bacteria;p__Actinobacteriota;c__Actinobacteria;o__Micrococcales;f__Micrococcaceae;g__Micrococcus	0	0	0	0	0	0.01285	0	0	0	0	0	0	0	0	0	0	0	8.363e-05	0	0.0001135	0	9.422e-05	0	0	0	0	0	0
d__Bacteria;p__Bacteroidota;c__Bacteroidia;o__Bacteroidales;f__Rikenellaceae;g__Rikenellaceae_RC9_gut_group	0	0.0003847	0	0	0	0	0	0	0	0	0.0001148	0	0.0001644	0	0.0004417	0.0006534	0	0	0	0	0	0	0	0.01137	0	0	0	0
d__Bacteria;p__Firmicutes;c__Negativicutes;o__Veillonellales-Selenomonadales;f__Selenomonadaceae;g__Megamonas	4.624e-05	0	0	0.0003386	0.001812	0	0	0	0	0	0	0.0002876	0	0	0.0001819	0.000245	0.0001546	0	9.46e-05	4.728e-05	6.764e-05	0	0	0.009124	0	0	0	0
d__Bacteria;p__Firmicutes;c__Negativicutes;o__Acidaminococcales;f__Acidaminococcaceae;g__Phascolarctobacterium	3.853e-05	0	0	0	0	0	0	0	0.00164	0	0	0	0	0.0001559	0	0	0	0	0	0	0	0	0	0.01037	0	0	0	0
d__Bacteria;p__Firmicutes;c__Clostridia;o__Peptostreptococcales-Tissierellales;f__Peptostreptococcaceae;g__Romboutsia	0	0.0003264	0	0.001005	0.007053	0	0	0	0	0.0003243	0	0.0001849	0.0003992	0.0001835	0.0003897	0.0001225	0.0007111	4.181e-05	0	0.0001418	7.61e-05	0	0.0001025	0.0005004	0	0.0004767	0.0001425	0
d__Bacteria;p__Actinobacteriota;c__Actinobacteria;o__Bifidobacteriales;f__Bifidobacteriaceae;g__Aeriscardovia	0	0.0001399	0	0	0.0008084	0	0.0005544	0.00972	0	0.0001261	0	0.0001438	0	0.0001651	0	0	0	7.526e-05	0	0	0	5.996e-05	0	0	0	0	0	0
d__Bacteria;p__Firmicutes;c__Bacilli;o__Lactobacillales;f__Aerococcaceae;g__Globicatella	0	0	0	0	0	0	0	6.959e-05	0	0	0	0.003749	0.005549	0.0006971	0.001403	0	0	0	0	0	0	0	0	0.0002449	0	0	0	0
d__Bacteria;p__Proteobacteria;c__Gammaproteobacteria;o__Enterobacterales;f__Enterobacteriaceae;__	0	0	0	0	0	0	0	0	0.002939	0	0	0	0	0	0	0	0	0	0	0	0.000465	0	0.007996	0	0	0	0	0
d__Bacteria;p__Firmicutes;c__Bacilli;o__Bacillales;f__Planococcaceae;g__Kurthia	0	0	0	0	0	0	0	0	0	0	0	0	0	0	0	0	0	0	0	0	0	0	0	0	0	0.01135	0	0
d__Bacteria;p__Actinobacteriota;c__Coriobacteriia;o__Coriobacteriales;f__Atopobiaceae;g__Olsenella	7.706e-05	0.0003847	6.313e-05	0.000284	0.001533	0	0	0	0	0	0.000167	0.0007395	0.0005401	0.0005504	0.001905	0.001225	0.0003169	0	0	0.0002364	0	0	0	0.003279	0	0	0	0
d__Bacteria;p__Deinococcota;c__Deinococci;o__Deinococcales;f__Deinococcaceae;g__Deinococcus	6.936e-05	0.005922	0.0006854	0	0	0	0	0	0	0.002883	0	0	5.479e-05	0	0	0	0	0	0.0003311	0.000331	0.000575	0.0001199	0	0	0	0	0.000133	0
d__Bacteria;p__Actinobacteriota;c__Coriobacteriia;o__Coriobacteriales;f__Eggerthellaceae;g__Slackia	0	0	0.0001713	0.0002075	0.002927	0	0	0	0.002089	0.0001622	0	0.0006265	0.0005948	0.0002293	0.0009439	0.0004084	0.0004406	2.509e-05	0	0.0001891	5.073e-05	0	0	0.00115	0	0	0	0
d__Bacteria;p__Acidobacteriota;c__Acidobacteriae;o__Acidobacteriales;f__uncultured;g__uncultured	0	0	0	0	0.001477	0	0	0	0.008478	0	0	0	0	0	0	0	0	0	0	0	0	0	0	0	0	0	0	0
d__Bacteria;p__Proteobacteria;c__Alphaproteobacteria;o__Rhizobiales;f__Xanthobacteraceae;__	0	0	0	0	0.004405	0.001598	0	0	0.003693	0	0	0	0	0	0	5.105e-05	0	0	0	0	0	0	0	0	0	0	0	0
d__Bacteria;p__Actinobacteriota;c__Coriobacteriia;o__Coriobacteriales;f__Coriobacteriaceae;g__Enorma	7.706e-05	0.0001399	0	0.0001529	0	0.002872	0	0	0	0	0	0.0001438	7.044e-05	0.0001101	0.0007621	0.0005411	0.0007575	0	5.676e-05	8.511e-05	0	8.565e-05	0	0.003577	0	0	0.000114	0
d__Bacteria;p__Gemmatimonadota;c__Gemmatimonadetes;o__Gemmatimonadales;f__Gemmatimonadaceae;g__Roseisolibacter	0	9.325e-05	0	0	0	0.006031	0	0	0.00311	0	0	0	0	0	0	0	0	0	0	0	0	0	0	0	0	0	0	0
d__Bacteria;p__Firmicutes;c__Clostridia;o__Clostridiales;f__Clostridiaceae;g__Clostridium_sensu_stricto_1	0	0.0001166	0	0	0.0017	0.006767	0	0	0	0	0	0.000226	4.696e-05	0	0	0	0	9.199e-05	6.622e-05	0.0001702	4.228e-05	0	0	0	0	0	0	0
d__Bacteria;p__Firmicutes;c__Bacilli;o__Bacillales;f__Planococcaceae;g__Sporosarcina	0	0	0	0	0	0	0	0	0	0	0	0	0	0	0	0	0	0	0	0	0	0	0	0.00824	0	0.000554	0	0
d__Bacteria;p__Proteobacteria;c__Alphaproteobacteria;o__Sphingomonadales;f__Sphingomonadaceae;g__Sphingomonas	0.0001541	0.0002331	5.411e-05	0.0003058	0.001868	0.001328	0	0	0.002939	0	0.0005844	0	0.0001409	0	9.526e-05	0	0.0001005	4.181e-05	3.784e-05	0	0.0005073	0.0003769	0	0	0	0	0	0
d__Bacteria;p__Firmicutes;c__Clostridia;o__Christensenellales;f__Christensenellaceae;g__Christensenellaceae_R-7_group	0	0.0003847	0	0.0007209	0	0	0	0	0.002016	0.0002703	0.0001461	0.0002054	0.001221	0.0006604	0.0001905	0.0002552	0.000541	0	0.0001135	3.782e-05	0	0	0	0.001778	0.0001058	9.019e-05	0	0
d__Bacteria;__;__;__;__;__	0	0	0	0	0.001561	0.0007898	0	0	0.005976	0.0001712	0.0001357	0	0	0	0	0	0	0	0	0	0	0	0	4.258e-05	0	0	2.849e-05	0
d__Bacteria;p__Firmicutes;c__Bacilli;o__Paenibacillales;f__Paenibacillaceae;g__Paenibacillus	0	0	0	0	0.003429	0	0	0	0.003182	0	0	0	0	0	0	0	0	0	0	0	0	0	0	0	0	0.001881	0	0
d__Bacteria;p__Actinobacteriota;c__Coriobacteriia;o__Coriobacteriales;f__Coriobacteriaceae;__	0	0	0.0001172	0	0.006189	0	0	0	0	0	0	0	0	0.0002201	0.0007534	0.0003063	0.0002164	0	0	0	0	0	0	0.0002874	0	0	0	0
d__Bacteria;p__Firmicutes;c__Bacilli;o__Erysipelotrichales;f__Erysipelotrichaceae;g__Faecalitalea	0	0.0004779	0	0	0.002537	0	0	0	0	0.0003964	0	0.0003492	0.001135	0	0.0009699	0.001184	0.0004096	0	0.0002365	0	0	0	8.674e-05	9.581e-05	0	0	0.000114	0
d__Bacteria;p__Firmicutes;c__Bacilli;o__Lactobacillales;f__Carnobacteriaceae;g__Jeotgalibaca	0	0	0	0	0	0	0	0	0	0	0	0	0	0	0	0	0	0	0	0	0	0	0	0.00197	0.002243	0.003711	0	0
d__Bacteria;p__Firmicutes;c__Clostridia;o__Lachnospirales;f__Lachnospiraceae;g__Lachnoclostridium	5.395e-05	0	0.0004509	0	0.005464	0	0	0	0	0	0	0	0.0005635	0	0	0	0	0	0	0	0	0.0001199	0	0.001011	0	7.731e-05	0	0
d__Bacteria;p__Firmicutes;c__Clostridia;o__Peptostreptococcales-Tissierellales;f__Peptostreptococcaceae;g__Peptostreptococcus	0	0	0	0.0001966	0	0	0	0	0	0	0	0	0	0.0001468	0	0	0	0	0.0001135	6.619e-05	0	0	0	0	0	0	0.004777	0.002004
d__Bacteria;p__Actinobacteriota;c__Coriobacteriia;o__Coriobacteriales;f__Eggerthellaceae;g__CHKCI002	0	0.0007344	0	0.0001857	0.001756	0	0	0	7.288e-05	0.0002523	0	0.0003081	0.00101	0.0003211	0.0008054	0.0004288	0.0002937	7.526e-05	0.0001324	5.674e-05	0	0	0	0.0003407	0	0	0	0
d__Bacteria;p__Firmicutes;c__Clostridia;o__Oscillospirales;f__Ruminococcaceae;g__Faecalibacterium	0	0.0006528	0	0.0001202	0.0009199	0	0	0	0	0.0001712	0.0001044	0.0005649	0.0006027	3.669e-05	0.0002252	0.000194	0.0002551	0	0	3.782e-05	0	0	0	0.002651	8.463e-05	0	0	0
d__Bacteria;p__Actinobacteriota;c__Actinobacteria;o__Streptomycetales;f__Streptomycetaceae;g__Streptomyces	0	0	0	0	0.001254	0	0	0	0.005235	0	0	0	0	0	0	0	0	0	0	0	0	0	0	5.323e-05	0	0	0	0
d__Bacteria;p__Bacteroidota;c__Bacteroidia;o__Chitinophagales;f__Chitinophagaceae;g__Vibrionimonas	0	0	0	0	5.575e-05	0.006265	0	0	0	0	0	0	0	0	0	0	0	0	0	0	5.919e-05	0	0.0001341	0	0	0	0	0
d__Bacteria;p__Firmicutes;c__Clostridia;o__Oscillospirales;f__Oscillospiraceae;g__uncultured	0	0.0002448	0	0	0	0	0	0	0.001409	0	0.0001044	6.162e-05	0.00018	0	0	0.0001634	0.0001855	0	3.784e-05	4.728e-05	5.919e-05	0	6.309e-05	0.003492	0.0001269	0	0.0002849	0
d__Bacteria;p__Firmicutes;c__Bacilli;o__Lactobacillales;f__Aerococcaceae;g__uncultured	0	0	0	0	0	0	0	0	0	0	0	0	0	0	0	0	0	0	0	0	0	0	0	0.005664	0.0005713	0	0	0
d__Bacteria;p__Firmicutes;c__Clostridia;o__Lachnospirales;f__Lachnospiraceae;g__Blautia	6.936e-05	0	0.0002976	0.0003386	0.002899	0	0	0	0	0	0	4.108e-05	0.0001957	0.0001284	0	6.126e-05	9.275e-05	0	0	0	0	0	0	0.002044	0	0	0	0
d__Bacteria;p__Actinobacteriota;c__Coriobacteriia;o__Coriobacteriales;f__Coriobacteriales_Incertae_Sedis;g__uncultured	6.936e-05	0	0.0003517	0	0.001477	0.002298	0	0	0	0	0	0	0.0003053	0	0.0009439	0.0002552	0.0001469	0	0	0	0	0.0001113	0	0.0001597	0	0	0	0
d__Bacteria;p__Actinobacteriota;c__Actinobacteria;o__Micrococcales;f__Micrococcaceae;g__Yaniella	0	0	0	0	0	0	0	0	0	0.0003514	0	0.0002157	0.001237	0	0	0	0	0	0	0.0005201	0	0	0	0.001086	0	0.00268	0	0
d__Bacteria;p__Actinobacteriota;c__Actinobacteria;o__Micrococcales;f__Dermabacteraceae;g__Dermabacter	0	0	0	0	0.005826	0	0	0	0	0	0	0	0	0	0	0	0	0	0	0	0	0	0	0	0	0	0	0
d__Bacteria;p__Actinobacteriota;c__Actinobacteria;o__Propionibacteriales;f__Nocardioidaceae;g__Nocardioides	0	0	0	0.0001529	0	0	0	0	0.003984	0	0	0	0.0001487	0	0	0	0	0	0	0	0	0	0	0.001341	0	0	0	0
d__Bacteria;p__Actinobacteriota;c__Actinobacteria;o__Frankiales;f__Frankiaceae;g__Jatrophihabitans	0	0	0	0	0.001338	0	0	0	0.003996	0	0	0	0	7.338e-05	0	0	0	0	0	0	0	0.0001028	0	0	0	0	0	0
d__Bacteria;p__Acidobacteriota;c__Acidobacteriae;o__Subgroup_2;f__Subgroup_2;g__Subgroup_2	0	0	0	0	0	0	0	0	0.005502	0	0	0	0	0	0	0	0	0	0	0	0	0	0	0	0	0	0	0
d__Bacteria;p__Gemmatimonadota;c__Gemmatimonadetes;o__Gemmatimonadales;f__Gemmatimonadaceae;g__uncultured	0	0	0	0	0	0	0	0	0.005502	0	0	0	0	0	0	0	0	0	0	0	0	0	0	0	0	0	0	0
d__Bacteria;p__Actinobacteriota;c__Actinobacteria;o__Micrococcales;f__Microbacteriaceae;__	0	0	0	0	0	0.002818	0	0	0.001057	0	0	0	0	0	0	0	0	0	0	0	0	0	0	8.517e-05	0	7.731e-05	0.001415	0
d__Bacteria;p__Actinobacteriota;c__Actinobacteria;o__Micrococcales;f__Intrasporangiaceae;g__Ornithinimicrobium	0	0.0001399	0	0	0	0	0	0	0	0	0	0	0	0	0	0	0	0	0	0	0	0	0	0.00528	0	0	0	0
d__Bacteria;p__Bacteroidota;c__Bacteroidia;o__Bacteroidales;f__Tannerellaceae;g__Parabacteroides	0	0	7.214e-05	0	0.001561	0	0	0.0008699	0	0	0	0	0	0	0	0	0	0	5.676e-05	0.0001135	0	0	0	0.002736	0	0	0	0
d__Bacteria;p__Firmicutes;c__Clostridia;o__Lachnospirales;f__Lachnospiraceae;g__uncultured	0	0	0	0.0001092	0	0	0	0	0	0	0	0	0	0	0	0	0	0	0	3.782e-05	0	0	0	0.005238	0	0	0	0
d__Bacteria;p__Actinobacteriota;c__Actinobacteria;o__Corynebacteriales;f__Mycobacteriaceae;g__Mycobacterium	0	0	0	0	0.001004	0	0	0	0.004288	0	0	0	0	4.586e-05	0	0	0	0	0	0	0	0	0	0	0	0	0	0
d__Bacteria;p__Firmicutes;c__Bacilli;o__Bacillales;f__Planococcaceae;g__Psychrobacillus	0	0	0	0	0	0	0	0	0	0	0	0	0	0	0	0	0	0	0	0	0	0	0	0	0	0.005334	0	0
d__Bacteria;p__Firmicutes;c__Bacilli;o__Bacillales;f__Bacillaceae;g__Bacillus	0	0	0	0	0.0008084	0	0	0	0.003389	0	0	0	9.392e-05	0	0	0	0	0	0	0	0	0	0	0.0003939	0	0.0001031	0.0003134	0
d__Bacteria;p__Bacteroidota;c__Bacteroidia;o__Bacteroidales;__;__	0	0	0	0	0	0	0	0	0	0	0	0	6.262e-05	0	6.062e-05	0	0	0	1.892e-05	0	0	0	0	0.004929	0	2.577e-05	0	0
d__Bacteria;p__Synergistota;c__Synergistia;o__Synergistales;f__Synergistaceae;g__Jonquetella	0	0	0	0	0	0	0	0	0	0	0	0.0001541	0	0	0	0	0	0	0	0	0	0	0	0	0	0	0.004293	0.0004805
d__Bacteria;p__Firmicutes;c__Clostridia;__;__;__	0	0.0002564	0	0.0002403	0	0.003357	0	0	0	0	0	0.0001746	0.0001174	0.000266	0	0	0.0001391	0	0	0	0	0	0	0.0003407	0	0	0	0
d__Bacteria;p__Firmicutes;c__Clostridia;o__Peptostreptococcales-Tissierellales;f__Anaerovoracaceae;g__Family_XIII_AD3011_group	0	0	9.018e-05	0	0.004321	0	0	0	0	9.009e-05	0	0	3.913e-05	0	0	0	0	0	0	0	6.764e-05	0	4.731e-05	0.0002342	0	0	0	0
d__Bacteria;p__Firmicutes;c__Bacilli;o__Erysipelotrichales;f__Erysipelatoclostridiaceae;g__Erysipelatoclostridium	0	0	0	0	0.00184	0	0	0	0	0	0	0.0002362	0	0	0	0	0	0	0	0	0	0	0	0.002725	0	7.731e-05	0	0
d__Bacteria;p__Actinobacteriota;c__Actinobacteria;o__Micrococcales;f__Intrasporangiaceae;g__Janibacter	0	0	0	0	0	0	0	0	0	0	0	0	0.003632	0	0	0	0	0	0	0	5.919e-05	0	0.0001262	0.0004578	0	0.0003994	0	0
d__Bacteria;p__Bacteroidota;c__Bacteroidia;o__Flavobacteriales;f__Weeksellaceae;g__Ornithobacterium	0	0	0	0	0	0	0.0001167	0	0	0	0	0	0	0	0	0	0	0	0	0	0	0	0	0	0	0	0.004502	2.72e-05
d__Bacteria;p__Firmicutes;c__Clostridia;o__Peptostreptococcales-Tissierellales;f__Peptostreptococcales-Tissierellales;g__Helcococcus	0	0	0	0.0005243	0.002843	0	0	0	0	0	0	0	0	0.0002018	0	0	0	0	0	0	0	0	0	0	0	0	0.0007218	0.0003355
d__Bacteria;p__Firmicutes;c__Negativicutes;o__Veillonellales-Selenomonadales;f__Veillonellaceae;g__Veillonella	0	9.325e-05	9.018e-05	0	0	0	2.918e-05	0	0	0.0001441	0	0.0004006	0.00018	0	0	0	0	0.0002425	0.0001041	0.0001891	0.003052	0	0	9.581e-05	0	0	0	0
d__Bacteria;p__Firmicutes;c__Bacilli;o__Erysipelotrichales;f__Erysipelotrichaceae;g__Faecalicoccus	0	0.001422	0.0001443	0	0	0	0	0	0	0	0	0.00076	0.0007514	0	0.0003377	0.0005411	0.0002473	0	0.0001703	0.0001702	0	0	0	5.323e-05	0	0	0	0
d__Bacteria;p__Firmicutes;c__Clostridia;o__Clostridia;f__Hungateiclostridiaceae;g__Fastidiosipila	0	0	0	0.002086	0	0	0	0	0	0	0	0.0001951	0.0002113	0.0006604	0	0	0	0	8.514e-05	0	0	0	0	0	0	0	0.0007408	0.0005893
d__Bacteria;p__Acidobacteriota;c__Acidobacteriae;o__Acidobacteriales;f__Acidobacteriaceae_(Subgroup_1);__	0	0	0	0	0.001589	0	0	0	0.002939	0	0	0	0	0	0	0	0	0	0	0	0	0	0	0	0	0	0	0
d__Bacteria;p__Bacteroidota;c__Bacteroidia;o__Bacteroidales;f__Muribaculaceae;g__Muribaculaceae	0	0	0	0	0	0	0	0	0	0	0	6.162e-05	0	0	0	0	0	0	0	0	0	0	0	0.004386	0	0	0	0
d__Bacteria;p__Firmicutes;c__Bacilli;o__Lactobacillales;f__Carnobacteriaceae;g__Granulicatella	0	0	0	0	0	0	0	0	0.004434	0	0	0	0	0	0	0	0	0	0	0	0	0	0	0	0	0	0	0
d__Bacteria;p__Firmicutes;c__Clostridia;o__Peptostreptococcales-Tissierellales;f__Peptostreptococcales-Tissierellales;g__Gottschalkia	0.0001618	0	0	0	0	0	0	0	0	0	0	0.001109	0.001941	0.0004495	0.0004157	0	0	0	0	0	5.073e-05	0	0	0	0	0	0	0
d__Bacteria;p__Firmicutes;c__Clostridia;o__Oscillospirales;f__Oscillospiraceae;g__Colidextribacter	0	0	0	0	0	0	0	0	0	0	0.0001252	0	0	0	0	0	0	0	0	0	6.764e-05	0	0	0.003928	0	0	0	0
d__Bacteria;p__Proteobacteria;c__Alphaproteobacteria;o__Rhizobiales;f__Xanthobacteraceae;g__uncultured	0	0	0	0	0	0	0	0	0.004118	0	0	0	0	0	0	0	0	0	0	0	0	0	0	0	0	0	0	0
d__Bacteria;p__Firmicutes;c__Clostridia;o__Peptostreptococcales-Tissierellales;f__Peptostreptococcales-Tissierellales;g__Peptoniphilus	0	0	0	0.001234	0	0	0	0	0	0	0	0.0002054	0.0001957	0	0	0	0	0	0	4.728e-05	0	0	0	0	0	0	0.002146	0.0002811
d__Bacteria;p__Firmicutes;c__Bacilli;o__Staphylococcales;f__Staphylococcaceae;g__Aliicoccus	6.936e-05	0	0	0	0.003039	0	0	0	0	0.0002973	0.0001044	0	0	0	0	0	0	0	0	0	0	0	0	0.0002768	0.0002539	0	0	0
d__Bacteria;p__Firmicutes;c__Bacilli;o__Staphylococcales;f__Staphylococcaceae;g__Salinicoccus	0	0	0	0	0	0	0	0	0	0	0	0.0001438	0.0005166	0	0	0.0001531	0	0	0	0	0	0	0	0.001906	0	0.001314	0	0
d__Bacteria;p__Fusobacteriota;c__Fusobacteriia;o__Fusobacteriales;f__Leptotrichiaceae;g__Leptotrichia	0	0	0	0	0	0.002441	0	0	0.001543	0	0	0	0	0	0	0	0	0	0	0	0	0	0	0	0	0	0	0
d__Bacteria;p__Proteobacteria;c__Gammaproteobacteria;o__Burkholderiales;f__Comamonadaceae;g__Variovorax	0.0002004	0	0	0	0.002202	0	0	0	0	0.0004144	0	0.0001027	0	0	0	0	0	0	0.0003406	0	0.0006849	0	0	0	0	0	0	0
d__Bacteria;p__Firmicutes;c__Bacilli;o__Lactobacillales;f__Carnobacteriaceae;g__Marinilactibacillus	0	0	0	0	0	0	0	0	0	0	0	0	0	0	0	0	0	0	0	0	0	0	0	0	0	0	0.003837	0
d__Bacteria;p__Firmicutes;c__Bacilli;o__Lactobacillales;f__Carnobacteriaceae;__	0	0	0	0	0	0	0	0	0	0	0	0	0	0	0	0	0	0	0	0	0	0	0	0	0	0	0.003827	0
d__Bacteria;p__Verrucomicrobiota;c__Verrucomicrobiae;o__Chthoniobacterales;f__Chthoniobacteraceae;g__Candidatus_Udaeobacter	0	0	0	0	0	0	0	0	0.003778	0	0	0	0	0	0	0	0	0	0	0	0	0	0	0	0	0	0	0
d__Bacteria;p__Actinobacteriota;c__Actinobacteria;o__Frankiales;f__Acidothermaceae;g__Acidothermus	0	0	0	0	0	0	0	0	0.003705	0	0	0	3.913e-05	0	0	0	0	0	0	0	0	0	0	0	0	0	0	0
d__Bacteria;p__Firmicutes;c__Clostridia;o__Oscillospirales;f__Butyricicoccaceae;g__Butyricicoccus	0	0.0001865	0	9.831e-05	0	0	0	0	0	0	0	5.135e-05	0	0.0001559	6.928e-05	0.0002552	0	0	0	0	0	0	0	0.002874	0	0	0	0
d__Bacteria;p__Firmicutes;c__Bacilli;o__Bacillales;f__Bacillaceae;g__Gracilibacillus	0	0	0	0	0	0.003572	0	0	0	0	0	0	0	0	0	0	0	0	0	0	0	0	0	4.258e-05	0	0	0	0
d__Bacteria;p__Firmicutes;c__Clostridia;o__Oscillospirales;f__Ruminococcaceae;g__Negativibacillus	0	0	0	0	0.003234	0	0	0	0	0	0	0	0	0	0	0	0	0	0	0	0	0	0	0.0002981	0	0	0	0
d__Bacteria;p__Fusobacteriota;c__Fusobacteriia;o__Fusobacteriales;f__Fusobacteriaceae;g__Fusobacterium	0	0	0	0	0	0	0	0.0002668	0	0.0002703	0	0	0	0	0	0.000245	0	0	0.000123	0	8.455e-05	0	0	0.0002449	0	0	0.0008263	0.001451
d__Bacteria;p__Proteobacteria;c__Gammaproteobacteria;o__Burkholderiales;f__Nitrosomonadaceae;g__Ellin6067	0	0	0	0	0	0	0	0	0.003474	0	0	0	0	0	0	0	0	0	0	0	0	0	0	0	0	0	0	0
d__Bacteria;p__Patescibacteria;c__Gracilibacteria;o__JGI_0000069-P22;f__JGI_0000069-P22;g__JGI_0000069-P22	0	0	0	0	0	0	0	0	0	0	0	0	0	0	0	0	0	0	0	0	0	0	0	0	0	0	0.001425	0.002022
d__Bacteria;p__Actinobacteriota;c__Actinobacteria;o__Streptomycetales;f__Streptomycetaceae;__	0	0	0	0	0.001282	0	0	0	0.002114	0	0	0	0	0	0	0	0	0	0	0	0	0	0	0	0	0	0	0
d__Bacteria;p__Actinobacteriota;c__Actinobacteria;o__Micrococcales;f__Micrococcaceae;g__Glutamicibacter	0	0	0	0	0	0	0	0	0	0	0	0	0	0	0	0	0	0	0	0	0	0	0	0.001608	0	0.001778	0	0
d__Bacteria;p__Bacteroidota;c__Bacteroidia;o__Sphingobacteriales;f__Sphingobacteriaceae;g__Mucilaginibacter	0	0	0	0	0	0	0	0	0.003292	0	0	0	0	0	0	0	0	0	0	0	0	0	0	0	0	0	0	0
d__Bacteria;p__Gemmatimonadota;c__Gemmatimonadetes;o__Gemmatimonadales;f__Gemmatimonadaceae;g__Gemmatimonas	0	0	0	0	0	0	0	0	0.003207	0	0	0	0	7.338e-05	0	0	0	0	0	0	0	0	0	0	0	0	0	0
d__Bacteria;p__Proteobacteria;c__Gammaproteobacteria;o__Burkholderiales;f__Sutterellaceae;g__Sutterella	0	0	0	0	0.001227	0	0	5.8e-05	0	0.0003604	0	0	6.262e-05	0	0	0	0	0	2.838e-05	0	0	0	3.943e-05	0.00148	0	0	0	0
d__Bacteria;p__Firmicutes;c__Bacilli;o__Lactobacillales;f__Carnobacteriaceae;g__Atopostipes	0	0	0	0	0.00276	0	0	0	0	0	0	0	0.0001174	0	0	0	0	0	0	0	0	0	0	0.0002129	0	0	0	0
d__Bacteria;p__Planctomycetota;c__Phycisphaerae;o__Tepidisphaerales;f__WD2101_soil_group;g__WD2101_soil_group	0	0	0	0	0	0.001508	0	0	0.001555	0	0	0	0	0	0	0	0	0	0	0	0	0	0	0	0	0	0	0
d__Bacteria;p__Firmicutes;c__Bacilli;o__Erysipelotrichales;f__Erysipelotrichaceae;g__uncultured	0	0	0.0001443	0	0.000223	0	0	0	0	0.0003063	0	0	0.0001331	0	5.196e-05	0.0007861	0.0006879	0	0	0	0	0	0	0.0005217	0	0	0.0001994	0
d__Bacteria;p__Bacteroidota;c__Bacteroidia;o__Bacteroidales;f__Prevotellaceae;g__Prevotellaceae_UCG-001	0	0	0	0	0	0	0	0	0	0.0002162	0	7.189e-05	2.348e-05	0	0	0	0	0	0	0	0	0	0	0.002715	0	0	0	0
d__Bacteria;p__Proteobacteria;c__Gammaproteobacteria;o__Diplorickettsiales;f__Diplorickettsiaceae;g__Aquicella	0	0	0	0	0.0017	8.975e-05	0	0	0.001215	0	0	0	0	0	0	0	0	0	0	0	0	0	0	0	0	0	0	0
d__Bacteria;p__Proteobacteria;c__Alphaproteobacteria;o__Caulobacterales;f__Caulobacteraceae;g__uncultured	0	0	0	0	0	0.002459	0	0	0	0	0.0002818	0	7.827e-05	0	9.526e-05	5.105e-05	0	0	0	0	0	0	0	0	0	0	0	0
d__Bacteria;p__Firmicutes;c__Clostridia;o__Oscillospirales;f__Ruminococcaceae;g__uncultured	0	0	9.018e-05	0.0004042	0	0	0	0	0	0.0001892	0.0001357	0	0	0	0	0	0.0001237	0	0	6.619e-05	0	0	0	0.001927	0	0	0	0
d__Bacteria;p__Proteobacteria;c__Alphaproteobacteria;o__Elsterales;f__uncultured;g__uncultured	0	0	0	0.0001311	0	0	0	0	0.002782	0	0	0	0	0	0	0	0	0	0	0	0	0	0	0	0	0	0	0
d__Bacteria;p__Firmicutes;c__Bacilli;o__Bacillales;f__Planococcaceae;g__Planomicrobium	0	0	0	0	0	0.001687	0	0	0	0	0	0	0	0	0	0	0	0	0	0	0	0	0	0	0	0.001224	0	0
d__Bacteria;p__Firmicutes;c__Clostridia;o__Lachnospirales;f__Lachnospiraceae;g__Oribacterium	0	0	0	0	0	0	0	0	0	0	0	0	0	0	0.0002425	0	0.0002164	0	0	0	0	0	0	0.002417	0	0	0	0
d__Bacteria;p__Proteobacteria;c__Alphaproteobacteria;o__Rhizobiales;f__Xanthobacteraceae;g__Bradyrhizobium	0	0	0	0	0.001505	0	0	0	0.001336	0	0	0	0	0	0	0	0	0	0	0	0	0	0	0	0	0	0	0
d__Bacteria;p__Actinobacteriota;c__Coriobacteriia;o__Coriobacteriales;f__Coriobacteriaceae;g__Collinsella	0	0	0	0.0005352	0	0	0	0	0	0.0009009	0.000167	0	0.00018	0	0.0007447	0	0	0	0	0	0	0	0	0.0001384	0	0	0.000133	0
d__Bacteria;p__Proteobacteria;c__Gammaproteobacteria;o__Burkholderiales;f__SC-I-84;g__SC-I-84	0	0	0	0	0	0	0	0	0.002794	0	0	0	0	0	0	0	0	0	0	0	0	0	0	0	0	0	0	0
d__Bacteria;p__Actinobacteriota;c__Actinobacteria;o__Micrococcales;f__Micrococcaceae;__	0	0	0	0	0	0	0	0	0.002514	0	0	0	0	0	0	0	0	0	0	0	0	0	0	0.0001171	0	7.731e-05	0	0
d__Bacteria;p__Actinobacteriota;c__Actinobacteria;o__Catenulisporales;f__Catenulisporaceae;g__Catenulispora	0	0	0	0	0	0	0	0	0.002648	0	0	0	0	0	0	0	0	0	0	0	0	0	0	0	0	0	0	0
d__Bacteria;p__Actinobacteriota;c__Actinobacteria;o__Streptosporangiales;f__Nocardiopsaceae;g__Nocardiopsis	0	0	9.018e-05	0.0001857	0.0009757	0	0	0	0	0	0	0.0001746	0.000407	0.0004036	0.0001212	0	0	0	6.622e-05	7.565e-05	0	5.996e-05	0	8.517e-05	0	0	0	0
d__Bacteria;p__Proteobacteria;c__Gammaproteobacteria;o__Burkholderiales;f__Comamonadaceae;__	0	0	0	6.554e-05	0	0.001741	0	0	0.0008017	0	0	0	0	0	0	0	0	0	0	0	0	0	0	0	0	0	0	0
d__Bacteria;p__Firmicutes;c__Clostridia;o__Lachnospirales;f__Lachnospiraceae;g__Agathobacter	0	0	0	0	0.002593	0	0	0	0	0	0	0	0	0	0	0	0	0	0	0	0	0	0	0	0	0	0	0
d__Bacteria;p__Firmicutes;c__Clostridia;o__Peptostreptococcales-Tissierellales;f__Anaerovoracaceae;g__[Eubacterium]_nodatum_group	0	0	0	0	0	0	0	0	0	0	0	0	0	0	0	0	0	0	0	0	0	0	0	0.002587	0	0	0	0
d__Bacteria;p__Proteobacteria;c__Alphaproteobacteria;o__Rhizobiales;f__Rhizobiaceae;g__Phyllobacterium	0	0	0	0	0	0	0	0	0.002539	0	0	0	0	0	0	0	0	0	0	0	0	0	0	0	0	0	0	0
d__Bacteria;p__Proteobacteria;c__Alphaproteobacteria;o__Rhizobiales;f__Hyphomicrobiaceae;g__Pedomicrobium	0	0	0	0	0.002509	0	0	0	0	0	0	0	0	0	0	0	0	0	0	0	0	0	0	0	0	0	0	0
d__Bacteria;p__Actinobacteriota;c__Actinobacteria;o__Micrococcales;f__Intrasporangiaceae;g__Ornithinicoccus	0	0	0	0	0	0	0	0	0	0	0	0	0	0	0	0	0	0	0	0	0	0	0	0.002502	0	0	0	0
d__Bacteria;p__Acidobacteriota;c__Acidobacteriae;o__Bryobacterales;f__Bryobacteraceae;g__Bryobacter	0	0	0	0	0	0	0	0	0.002356	0	0	0.0001232	0	0	0	0	0	0	0	0	0	0	0	0	0	0	0	0
d__Bacteria;p__Firmicutes;c__Clostridia;o__Monoglobales;f__Monoglobaceae;g__Monoglobus	0.0001002	0.0002448	0	0	0	0	0	0	0.001445	0	0.0001878	0.0001438	0	0	0	0	0	0	0	0	0	0.0001113	0	0.0002023	0	3.865e-05	0	0
d__Bacteria;p__Bdellovibrionota;c__Oligoflexia;o__0319-6G20;f__0319-6G20;g__0319-6G20	0	0	0	9.831e-05	0.002202	0	0	0	0	0	0	0.0001027	0	0	0	0	0	0	0	0	0	0	0	0	0	0	0	0
d__Bacteria;p__Proteobacteria;c__Alphaproteobacteria;o__Rhizobiales;f__Rhizobiaceae;g__Allorhizobium-Neorhizobium-Pararhizobium-Rhizobium	0	0	0	0	0	0	0	0	0.002174	0	0	0	0	0	0	0	0	0	0	0	0	0	0	0	0	0	0.0002279	0
d__Bacteria;p__Firmicutes;c__Bacilli;o__Erysipelotrichales;f__Erysipelotrichaceae;g__Erysipelothrix	0	0	0	0	0	0	0	0.002157	0	0	0	0	0	0	0	0	0	0	0	0	0	0	0	0.0001171	0.0001164	0	0	0
d__Bacteria;p__Actinobacteriota;c__Thermoleophilia;o__Solirubrobacterales;f__67-14;g__67-14	0	0	0	0	0	0.002387	0	0	0	0	0	0	0	0	0	0	0	0	0	0	0	0	0	0	0	0	0	0
d__Bacteria;p__Firmicutes;c__Clostridia;o__Lachnospirales;f__Lachnospiraceae;g__Lachnospiraceae_UCG-001	0	0	0	0	0	0	0	0	0.002356	0	0	0	0	0	0	0	0	0	0	0	0	0	0	0	0	0	0	0
d__Bacteria;p__Proteobacteria;c__Gammaproteobacteria;o__Aeromonadales;f__Succinivibrionaceae;g__Anaerobiospirillum	0	0	0	0	0	0	0	0	0	0	0	0	0	0	0	0	0	0	0	0	0	0	0	0.0023	0	0	0	0
d__Bacteria;p__Proteobacteria;c__Alphaproteobacteria;o__Sphingomonadales;f__Sphingomonadaceae;g__Novosphingobium	0	0	0	0	0	0.002226	0	0	0	0	0	0	0	0	0	0	0	0	0	0	0	0	0	0	0	0	0	0
d__Bacteria;p__Actinobacteriota;c__Actinobacteria;o__Micrococcales;f__Microbacteriaceae;g__uncultured	0	0	0	0	0	0	0	0	0.002186	0	0	0	0	0	0	0	0	0	0	0	0	0	0	0	0	0	0	0
d__Bacteria;p__Firmicutes;c__Negativicutes;o__Veillonellales-Selenomonadales;f__Veillonellaceae;g__Megasphaera	0	0	0	0	0	0	0	0	0	0	0	0	6.262e-05	0	0	0	0	0	0	0	0	0	0	0.002065	0	0	0	0
d__Bacteria;p__Actinobacteriota;c__Thermoleophilia;o__Solirubrobacterales;f__Solirubrobacteraceae;g__uncultured	0	0	0	0	0	0	0	0	0.001858	0	0	0.0002568	0	0	0	0	0	0	0	0	0	0	0	0	0	0	0	0
d__Bacteria;p__Firmicutes;c__Clostridia;o__Clostridia_UCG-014;f__Clostridia_UCG-014;g__Clostridia_UCG-014	0	0	0	9.831e-05	0.0009757	0	0	0	0	0.0001892	0	0	6.262e-05	0	0	0	9.275e-05	0	0	0	0	0	0	0.0002981	0.0003914	0	0	0
d__Bacteria;p__Firmicutes;c__Clostridia;o__Peptostreptococcales-Tissierellales;f__Peptostreptococcales-Tissierellales;g__W5053	0	0	0	0.0003168	0	0	0	0	0	0	0.0002087	0.0001541	0.0009314	0.0003944	0	0	0	0	0	8.511e-05	0	0	0	0	0	0	0	0
d__Bacteria;p__Acidobacteriota;c__Vicinamibacteria;o__Vicinamibacterales;f__uncultured;g__uncultured	0	0	0	0	0	0	0	0	0.002089	0	0	0	0	0	0	0	0	0	0	0	0	0	0	0	0	0	0	0
d__Bacteria;p__Proteobacteria;c__Gammaproteobacteria;o__KF-JG30-C25;f__KF-JG30-C25;g__KF-JG30-C25	0	0	0	0	0	0	0	0	0.002028	0	0	0	0	0	0	0	0	0	0	0	0	0	0	0	0	0	0	0
d__Bacteria;p__Actinobacteriota;c__Actinobacteria;o__Micrococcales;f__Microbacteriaceae;g__Leucobacter	0	0	0	0	0	0	0	0	0	0.0002342	0	0.0001541	8.61e-05	0	0	0	0	0	0	7.565e-05	0	0.0001199	0	5.323e-05	0.0001058	0	0.001178	0
d__Bacteria;p__Firmicutes;c__Clostridia;o__Oscillospirales;f__UCG-010;g__UCG-010	0	0	0	8.738e-05	0	0.001669	0	0	0	0	0	0	0	0	0	0	0	0	0	0	0	0	0	0.0002129	0	0	0	0
d__Bacteria;p__Firmicutes;c__Clostridia;o__Oscillospirales;f__Ruminococcaceae;g__Fournierella	0	0	0	0	0	0	0	3.48e-05	0	0	0	5.135e-05	6.262e-05	0	0	0	0	0	0	0	0	0	0	0.00181	0	0	0	0
d__Bacteria;p__Firmicutes;c__Clostridia;o__Lachnospirales;f__Lachnospiraceae;g__Sellimonas	0	0	0.0001172	0.0001311	0	0	0	0	0	0	0	0	0	0	0	0	0	0	0	0	0	0	0	0.001703	0	0	0	0
d__Bacteria;p__Bacteroidota;c__Bacteroidia;o__Bacteroidales;f__Tannerellaceae;__	0	0	0	0	0	0	0	0	0	0	0.0001148	0	0	0	0	0	9.275e-05	0	0	0	0	0	0	0.001725	0	0	0	0
d__Bacteria;p__Gemmatimonadota;c__Gemmatimonadetes;o__Gemmatimonadales;f__Gemmatimonadaceae;__	0	0	0	0	0	0	0	0	0.001931	0	0	0	0	0	0	0	0	0	0	0	0	0	0	0	0	0	0	0
d__Bacteria;p__Firmicutes;c__Negativicutes;o__Veillonellales-Selenomonadales;f__Veillonellaceae;g__Negativicoccus	0	0	0	0.0002622	0	0	0	0	0	0	0	0	0	0	0	0	0	0	0	0	0	0	0	0	0	0	0.001149	0.0005077
d__Bacteria;p__Firmicutes;c__Clostridia;o__Clostridia_vadinBB60_group;f__Clostridia_vadinBB60_group;g__Clostridia_vadinBB60_group	0.0001541	0.0003147	0	0	0.0007527	0	0	0	0	0	0.0001148	0	0	0	0.0001039	0	0	0	0	0	0	0	0	0.0004578	0	0	0	0
d__Bacteria;p__Fusobacteriota;c__Fusobacteriia;o__Fusobacteriales;f__Leptotrichiaceae;g__Streptobacillus	0	0	0	0	0	0	0.0002821	0	0	0	0	0	0	0	0	0	0	0	0	0	0	0	0	0	0	0	0.001615	0
d__Bacteria;p__Proteobacteria;c__Alphaproteobacteria;o__Caulobacterales;f__Caulobacteraceae;g__Brevundimonas	0.0002851	0.0001049	0	0.0003058	0	0	0	0	0	0	0	0	0.0002192	0	0	0	0	5.854e-05	0	5.674e-05	0.0007102	9.422e-05	0	0	0	0	0	0
d__Bacteria;p__Actinobacteriota;c__Actinobacteria;o__Frankiales;f__Geodermatophilaceae;g__Blastococcus	0	0	0	0	0	0	0	0	0.001822	0	0	0	0	0	0	0	0	0	0	0	0	0	0	0	0	0	0	0
d__Bacteria;p__Actinobacteriota;c__Thermoleophilia;o__Gaiellales;__;__	0	0	0	0	0.001589	0	0	0	0	0.0001892	0	0	0	0	0	0	0	0	0	0	0	0	0	0	0	0	0	0
d__Bacteria;p__Actinobacteriota;c__Actinobacteria;o__Micrococcales;f__Ruaniaceae;g__Ruania	0	0	0	0	0	0	0	0	0	0	0	0	0	0	6.062e-05	0	0	0	0	0	0	0	0	0.001671	0	0	0	0
d__Bacteria;p__Bacteroidota;c__Bacteroidia;o__Flavobacteriales;f__Flavobacteriaceae;g__Flavobacterium	6.936e-05	0	0	0	0	0	0	0	0.001203	0	0	0	0	2.752e-05	0	0	0	0	0	0	0	0.0001456	0	0	5.289e-05	0	0.0002089	0
d__Bacteria;p__Actinobacteriota;c__Actinobacteria;o__Micrococcales;f__Intrasporangiaceae;__	0	0	0	0	0	0	0	0	0.001178	0	0	0.0001335	0.0003757	0	0	0	0	0	0	0	0	0	0	0	0	0	0	0
d__Bacteria;p__Firmicutes;c__Bacilli;o__Bacillales;f__Planococcaceae;g__Lysinibacillus	0	0	0	0	0	0	0	0	0	0	0	0.001109	0	0	0	0	0	0	0	0	0	0	0	0.0005749	0	0	0	0
d__Bacteria;p__Firmicutes;c__Clostridia;o__Oscillospirales;f__Ruminococcaceae;g__Incertae_Sedis	0	0	0	0	0	0	0	0	0	0	0	0	2.348e-05	0	0.0001732	0	0	0	0	0	0	0	0	0.001469	0	0	0	0
d__Bacteria;p__Bacteroidota;c__Bacteroidia;o__Chitinophagales;f__Chitinophagaceae;g__uncultured	0	0	0	0	0	0	0	0	0.00119	0	0.0001461	0	0	0	0	0.0001736	0	0	0	0	0	0	0	0	0	0	0.0001235	0
d__Bacteria;p__Firmicutes;c__Clostridia;o__Oscillospirales;f__Oscillospiraceae;g__UCG-005	0	0	0	0.0005352	0	0	0	0	0	0	0	6.162e-05	0.0001487	0	0.0001299	0	0	0	0	0	0	0	0	0.0007452	0	0	0	0
d__Bacteria;p__Firmicutes;c__Bacilli;o__Staphylococcales;f__Staphylococcaceae;__	0	0	0	0	0	0	0	0	0.001603	0	0	0	0	0	0	0	0	0	0	0	0	0	0	0	0	1.288e-05	0	0
d__Bacteria;p__Actinobacteriota;c__Actinobacteria;o__Micromonosporales;f__Micromonosporaceae;g__Stackebrandtia	0	0	0	0.0001966	0.000669	0	0	0	0	0	0	0	0.0005714	0	0	0	0	0	0	8.511e-05	0	0	0	6.388e-05	0	0	0	0
d__Bacteria;p__Myxococcota;c__Myxococcia;o__Myxococcales;f__Anaeromyxobacteraceae;g__Anaeromyxobacter	0	0	0	0	0	0	0	0	0.001579	0	0	0	0	0	0	0	0	0	0	0	0	0	0	0	0	0	0	0
d__Bacteria;p__Bacteroidota;c__Bacteroidia;o__Bacteroidales;f__Rikenellaceae;g__Alistipes	0	0	0	0	0.0009199	0	0	0	0	0	0	0	8.61e-05	0	0	0	0	0	0	0.000208	0	0	0	0.0002981	4.232e-05	0	0	0
d__Bacteria;p__Bacteroidota;c__Bacteroidia;o__Bacteroidales;f__Marinifilaceae;g__Odoribacter	0	0	0	0	0	0	0	0	0	0	0	0	0	0	0	0	0	0	0	0	0	0	0	0.001554	0	0	0	0
d__Bacteria;p__Firmicutes;c__Bacilli;o__Lactobacillales;f__Aerococcaceae;g__Ignavigranum	0	0	0	0	0	0	0	0	0	0	0	0.0003184	0.001221	0	0	0	0	0	0	0	0	0	0	0	0	0	0	0
d__Bacteria;p__Actinobacteriota;c__Actinobacteria;o__Micromonosporales;f__Micromonosporaceae;__	0	0	0	0	0	0	0	0	0.001518	0	0	0	0	0	0	0	0	0	0	0	0	0	0	0	0	0	0	0
d__Bacteria;p__Proteobacteria;c__Gammaproteobacteria;o__Xanthomonadales;f__Rhodanobacteraceae;g__Dokdonella	0	0	0	0	0	0	0	0	0.001506	0	0	0	0	0	0	0	0	0	0	0	0	0	0	0	0	0	0	0
d__Bacteria;p__Firmicutes;c__Clostridia;o__Peptostreptococcales-Tissierellales;f__Peptostreptococcales-Tissierellales;g__Anaerococcus	0	0	0	0.0003495	0	0	0	0	0.00113	0	0	0	0	0	0	0	0	0	0	0	0	0	0	0	0	0	0	0
d__Bacteria;p__Firmicutes;c__Bacilli;o__Bacillales;f__Planococcaceae;__	0	0	0	0	0	0	0	0	0	0	0	0	0	0	0	0	0	0	0	0	0	0	0	0	0	0.001469	0	0
d__Bacteria;p__Actinobacteriota;c__Actinobacteria;o__Pseudonocardiales;f__Pseudonocardiaceae;g__Umezawaea	0	0	0	0	0	0	0	0	0.001458	0	0	0	0	0	0	0	0	0	0	0	0	0	0	0	0	0	0	0
d__Bacteria;p__Proteobacteria;c__Gammaproteobacteria;o__Burkholderiales;f__Comamonadaceae;g__Rhizobacter	0	0	0	0	0	0	0	0	0.001458	0	0	0	0	0	0	0	0	0	0	0	0	0	0	0	0	0	0	0
d__Bacteria;p__Bacteroidota;c__Bacteroidia;o__Flavobacteriales;f__Weeksellaceae;g__Cloacibacterium	0	0	0	0	0.00145	0	0	0	0	0	0	0	0	0	0	0	0	0	0	0	0	0	0	0	0	0	0	0
d__Bacteria;p__Actinobacteriota;c__Actinobacteria;o__Propionibacteriales;f__Propionibacteriaceae;g__Jiangella	0	0	0	0	0	0.001436	0	0	0	0	0	0	0	0	0	0	0	0	0	0	0	0	0	0	0	0	0	0
d__Bacteria;p__Bacteroidota;c__Bacteroidia;o__Flavobacteriales;f__Flavobacteriaceae;g__Capnocytophaga	0	0	0	0	0	0	0	0	0	0.0002252	0	6.162e-05	0	0	0	0	0	0	0	0	0	0.0001028	0	0	0	0	0.001045	0
d__Bacteria;p__Actinobacteriota;c__Thermoleophilia;o__Solirubrobacterales;__;__	0	0	0	0	0.001422	0	0	0	0	0	0	0	0	0	0	0	0	0	0	0	0	0	0	0	0	0	0	0
d__Bacteria;p__Firmicutes;c__Bacilli;o__Bacillales;f__Bacillaceae;g__Oceanobacillus	0	0	0	0	0	0	0	0	0	0	0	0	0	0	0	0	0	0	0	0	0	0	0	0.001416	0	0	0	0
d__Bacteria;p__Proteobacteria;c__Alphaproteobacteria;o__Rhizobiales;f__Beijerinckiaceae;g__Methylobacterium-Methylorubrum	0	0	0	8.738e-05	0	0	0	0	0.001045	0	0	0	0	0.0002201	0	0	0	0	0	0	5.919e-05	0	0	0	0	0	0	0
d__Bacteria;p__Bacteroidota;c__Bacteroidia;o__Bacteroidetes_VC2.1_Bac22;f__Bacteroidetes_VC2.1_Bac22;g__Bacteroidetes_VC2.1_Bac22	0	0	0	0	0	0	0	0	0.001409	0	0	0	0	0	0	0	0	0	0	0	0	0	0	0	0	0	0	0
d__Bacteria;p__Proteobacteria;c__Alphaproteobacteria;o__Acetobacterales;f__Acetobacteraceae;g__uncultured	0	0	0	0	0	0	0	0	0.001409	0	0	0	0	0	0	0	0	0	0	0	0	0	0	0	0	0	0	0
d__Bacteria;p__Bacteroidota;c__Bacteroidia;o__Sphingobacteriales;f__Sphingobacteriaceae;g__Pedobacter	0	0	0	6.554e-05	0	0	0	0	0	0	0	0	0	0	0	0	0.001005	0	0.0001135	6.619e-05	0	0	0	0.0001171	0	0	0	0
d__Bacteria;p__Firmicutes;c__Bacilli;o__Bacillales;f__Bacillaceae;g__Virgibacillus	0	0	0	0.0004151	0	0	0	0	0	0	0	0	0	0	0	0.0003267	0	0	0	0	0	0	0	0.0005855	0	0	0	0
d__Bacteria;p__Bacteroidota;c__Bacteroidia;o__Cytophagales;f__Hymenobacteraceae;g__Hymenobacter	0	0.0003614	7.214e-05	0.000142	0	0	0	0	0	0.0003153	0	0	9.392e-05	0	0	0	0	9.199e-05	0.000123	0	0.0001268	0	0	0	0	0	0	0
d__Bacteria;p__Acidobacteriota;c__Holophagae;o__Subgroup_7;f__Subgroup_7;g__Subgroup_7	0	0	0	0	0	0	0	0	0.001312	0	0	0	0	0	0	0	0	0	0	0	0	0	0	0	0	0	0	0
d__Bacteria;p__Acidobacteriota;c__Acidobacteriae;o__Acidobacteriales;f__Acidobacteriaceae_(Subgroup_1);g__uncultured	0	0	0	0	0	0	0	0	0.001275	0	0	0	0	0	0	0	0	0	0	0	0	0	0	0	0	0	0	0
d__Bacteria;p__Proteobacteria;__;__;__;__	0	0	0	0	0	0	0	0	0.001275	0	0	0	0	0	0	0	0	0	0	0	0	0	0	0	0	0	0	0
d__Bacteria;p__Synergistota;c__Synergistia;o__Synergistales;f__Synergistaceae;g__Synergistes	0	0	0	0	0.0006133	0	0	0	0	0	0	0	0	0	0	0	0	0	0	0	0	0	0	0.0006601	0	0	0	0
d__Bacteria;p__Firmicutes;c__Bacilli;o__Lactobacillales;f__Carnobacteriaceae;g__Desemzia	0	0	0	0	0	0	0	0	0	0	0	0	0	0	0	0	0	0	0	0	0	0	0	0.001203	0	6.442e-05	0	0
d__Bacteria;p__Acidobacteriota;c__Acidobacteriae;o__Solibacterales;f__Solibacteraceae;g__Candidatus_Solibacter	0	0	0	0	0	0	0	0	0.001263	0	0	0	0	0	0	0	0	0	0	0	0	0	0	0	0	0	0	0
d__Bacteria;p__Fibrobacterota;c__Fibrobacteria;o__Fibrobacterales;f__Fibrobacteraceae;g__possible_genus_04	0	0	0	0	0	0	0	0	0.001263	0	0	0	0	0	0	0	0	0	0	0	0	0	0	0	0	0	0	0
d__Bacteria;p__Bacteroidota;c__Bacteroidia;o__Chitinophagales;f__Chitinophagaceae;__	0	0	0	0	0	0	0	0	0.001154	0	0	0	0	0	0	0.0001021	0	0	0	0	0	0	0	0	0	0	0	0
d__Bacteria;p__Actinobacteriota;c__Thermoleophilia;o__Solirubrobacterales;f__Solirubrobacteraceae;g__Conexibacter	0	0	0	0	0	0	0	0	0.001251	0	0	0	0	0	0	0	0	0	0	0	0	0	0	0	0	0	0	0
d__Bacteria;p__Proteobacteria;c__Alphaproteobacteria;o__Micropepsales;f__Micropepsaceae;g__uncultured	0	0	0	0	0	0	0	0	0.001251	0	0	0	0	0	0	0	0	0	0	0	0	0	0	0	0	0	0	0
d__Bacteria;p__Proteobacteria;c__Gammaproteobacteria;o__Burkholderiales;f__Alcaligenaceae;g__Bordetella	0	0	0	0	0	0	0	0	0	0	0	0	0	0	0	0	0	0	0	0	0	0	0	0	0	0.001237	0	0
d__Bacteria;p__Bdellovibrionota;c__Oligoflexia;o__053A03-B-DI-P58;f__053A03-B-DI-P58;g__053A03-B-DI-P58	0	0	0	0	0	0	0	0	0.001227	0	0	0	0	0	0	0	0	0	0	0	0	0	0	0	0	0	0	0
d__Bacteria;p__Actinobacteriota;c__Actinobacteria;o__Kineosporiales;f__Kineosporiaceae;g__Quadrisphaera	0	0	0	0	0	0	0	0	0.001215	0	0	0	0	0	0	0	0	0	0	0	0	0	0	0	0	0	0	0
d__Bacteria;p__Actinobacteriota;c__Actinobacteria;o__Frankiales;f__Sporichthyaceae;g__uncultured	0	0	0	0	0	0	0	0	0.001203	0	0	0	0	0	0	0	0	0	0	0	0	0	0	0	0	0	0	0
d__Bacteria;p__Actinobacteriota;c__Actinobacteria;o__Micrococcales;f__Micrococcaceae;g__Citricoccus	0	0	0	0	0	0	0	0	0	0	0	0	0	0	0	0	0	0	0	0	0	0	0	0	0	0.001198	0	0
d__Bacteria;p__Firmicutes;c__Clostridia;o__Oscillospirales;f__Oscillospiraceae;g__Oscillibacter	0	0	0	0	0	0	0	0	0	0	0	0	6.262e-05	0	0	0	0	0	0	0	0	0	0	0.001118	0	0	0	0
d__Bacteria;p__Desulfobacterota;c__Desulfovibrionia;o__Desulfovibrionales;f__Desulfovibrionaceae;g__Desulfovibrio	0	0	0	0	0	0	0	0	0	0	0	0	9.392e-05	0	0	0	0	0	0	0	0	0	0	3.194e-05	0	0	0.0008737	0.0001723
d__Bacteria;p__Bacteroidota;c__Bacteroidia;o__Cytophagales;f__Microscillaceae;g__uncultured	0	0	0	0	0	0	0	0	0.001166	0	0	0	0	0	0	0	0	0	0	0	0	0	0	0	0	0	0	0
d__Bacteria;p__Proteobacteria;c__Gammaproteobacteria;o__Oceanospirillales;f__Marinomonadaceae;g__Marinomonas	0	0	0	0	0	0	0	0	0.001166	0	0	0	0	0	0	0	0	0	0	0	0	0	0	0	0	0	0	0
d__Bacteria;p__Firmicutes;c__Clostridia;o__Peptostreptococcales-Tissierellales;f__Peptostreptococcales-Tissierellales;g__Guggenheimella	0	0	0	0.0005025	0	0	0	0	0	0	0	0	0	0	0	0	0	0	7.568e-05	0	0	0	0	0	0	0	0.0003704	0.0002085
d__Bacteria;p__Firmicutes;c__Bacilli;o__RF39;f__RF39;g__RF39	0	0.0002215	0	0.0001748	0.0002509	0.0001257	0	0	0	0	0	0	0.0001174	0	0	0	0	0	0	3.782e-05	0	0	0	0	2.116e-05	0	0	0

## Sheet: Table S3- family turkeys
Supplementary Table 3. Relative Abundance of ASV at the family level in the URT of turkeys
	T-1	T-2	T-3	T-4	T-5	T-6	T-7	T-8	T-9	T-10	T-11	T-12	T-13	T-14	T-15	T-16	T-17	T-18	T-19	T-20	T-21	T-22	T-23	T-24	T-25	T-26
d__Bacteria;p__Firmicutes;c__Bacilli;o__Lactobacillales;f__Enterococcaceae	0.4747	0.1763	0.1751	0.003393	0.002899	0.3667	0.01037	0.1063	0.965	0.902	0.07396	0.0001353	0.02053	0.001745	0.007855	0.006355	0	0.01728	0.6153	0.3202	0.5403	0.0007504	0.01165	0.004445	0.3083	0.0001494
d__Bacteria;p__Proteobacteria;c__Gammaproteobacteria;o__Enterobacterales;f__Enterobacteriaceae	0.4219	0.2333	0.01579	0.0007584	0.05572	0.0002838	0.3651	0.003251	0.002879	0.06219	0.1318	0.0015	0.01422	0.9543	0.03854	0.009057	0.008714	0	0.1187	0.1221	0.2167	0.004972	0.1099	0.01915	0.000588	0.02103
d__Bacteria;p__Firmicutes;c__Bacilli;o__Lactobacillales;f__Lactobacillaceae	0.0761	0.007139	0.01032	0.02231	0.2559	0.04892	0.3085	0.1866	0.01049	0.01108	0.03516	0.08057	0.003547	0.001348	0.09871	0.1032	0.711	0.001914	0.0305	0.05793	0.14	0.01183	0.003425	0.006957	0	0
d__Bacteria;p__Proteobacteria;c__Gammaproteobacteria;o__Enterobacterales;f__Morganellaceae	0.02417	0.03027	0	0	0.5039	0.5431	6.267e-05	0.006526	0.001331	0.02027	0.02704	0.06786	0.01235	0.04011	0	0	0	0	0.1143	0.02512	0.06452	0	0.001203	0.0007764	0.6911	0
d__Bacteria;p__Proteobacteria;c__Gammaproteobacteria;o__Pseudomonadales;f__Moraxellaceae	0.001357	0.2744	0.03251	0.01165	3.624e-05	0	0.0002664	0.597	0.0004758	0	0.3407	0.0002255	0.04392	4.327e-05	0.02572	0.00672	0	0.0002361	0	0.07025	0.003168	0.4489	0.001621	0.001035	0	0.0001643
d__Bacteria;p__Actinobacteriota;c__Actinobacteria;o__Micrococcales;f__Micrococcaceae	0	0.002774	0.08314	0.1069	0	0.0003429	0	0.0426	0.001903	0	0.1803	0	0.0544	5.769e-05	0	0.005259	0	0.0008349	4.259e-05	0.1856	0.001968	0.000335	0.2067	0.2378	0	0
d__Bacteria;p__Firmicutes;c__Bacilli;o__Lactobacillales;f__Carnobacteriaceae	0	0	0.005206	0.01122	0	0	0.0001332	0	0	0	0.002614	0	7.637e-05	0	0.02075	0	0	0.8713	0.002484	0	0	0.09867	0.02517	0.02034	0	0
d__Bacteria;p__Proteobacteria;c__Gammaproteobacteria;o__Pasteurellales;f__Pasteurellaceae	0	0.001211	0.2055	0.1164	0	0	0	0	0	0	0.0007353	0.0003495	0.2145	0	0.01986	0	0	0.00447	0.08528	0	0	0.0002412	0.1278	0.2771	0	0
d__Bacteria;p__Firmicutes;c__Bacilli;o__Lactobacillales;f__Streptococcaceae	7.809e-05	0.006787	0.085	0.122	0.001196	0.0007213	5.484e-05	0	0.0005887	0.0001689	0.01163	0.0001015	0.01551	2.884e-05	0.104	0.01957	0.02489	0.0004301	0.03249	0	0	0	0.3099	0.1743	0	0.0003435
d__Bacteria;p__Bacteroidota;c__Bacteroidia;o__Flavobacteriales;f__Weeksellaceae	0	0.00233	0.04531	0.08878	0.1753	0.03829	0.0009166	0.03223	0.007234	0	0.01694	0.01708	0.2586	0	0.0002964	0	0	0.0005229	5.679e-05	0.03199	0.0232	0	0.02565	0.06319	0	7.468e-05
d__Bacteria;p__Proteobacteria;c__Gammaproteobacteria;o__Xanthomonadales;f__Xanthomonadaceae	0	0	0	0	0	0	9.401e-05	0.0003483	0	0	0	0	0.0132	0	0	0	0	0	0	0.1816	0.006671	0	0.0004543	0.001568	0	0.4296
d__Bacteria;p__Proteobacteria;c__Gammaproteobacteria;o__Pseudomonadales;f__Pseudomonadaceae	4.881e-05	0.05003	0.002075	0	0.002078	0.0003902	0	0	0	0	0.01645	0.3595	0	5.769e-05	0.04298	0	0	0.08671	0	5.281e-05	0.0002104	0.01912	7.366e-05	0.0004872	0	0.03449
d__Bacteria;p__Proteobacteria;c__Gammaproteobacteria;o__Burkholderiales;f__Neisseriaceae	0	0	0.07154	0.08685	0	0	0	0	2.419e-05	0	0.04678	0	0.2615	0	0.007114	0	0	0.001349	0	0	0	0	0.03094	0.02182	0	0
d__Bacteria;p__Firmicutes;c__Bacilli;o__Staphylococcales;f__Staphylococcaceae	0.0002245	0.03421	0.1061	0.1261	0.0002416	0.0002601	0.01554	0.01242	0.0004113	0	0.0207	0	0.01455	0.0002235	0.08174	0.04521	0.02341	0.003829	0.0008447	7.394e-05	0	0.01378	0.01379	0.006668	0	0.0004182
d__Bacteria;p__Actinobacteriota;c__Actinobacteria;o__Corynebacteriales;f__Corynebacteriaceae	0	0.0003606	0.04718	0.05636	0	0	0.0001332	0.0001626	0.00204	0	0.03058	0	0.03447	0	0.07848	0.01921	0.01861	0.001037	4.969e-05	0.0002641	0	6.7e-05	0.01052	0.06905	0	0
d__Bacteria;p__Proteobacteria;c__Gammaproteobacteria;o__Burkholderiales;f__Oxalobacteraceae	0	0	0	0	0	0	0	0	0	0	0.0003268	0	0	0	0	0.004602	0	0	0	0	0	0.3121	0.0004788	0.002771	0	0.001538
d__Bacteria;p__Proteobacteria;c__Gammaproteobacteria;o__Enterobacterales;f__Erwiniaceae	0	0.01366	0	0	0	0	0	0	0	0	0.0002995	0	0	0	0	0	0	0	0	0	0	0.08313	0.0003929	0	0	0.2137
d__Bacteria;p__Proteobacteria;c__Gammaproteobacteria;o__Enterobacterales;f__Yersiniaceae	0	0	0	0	0	0	0	0	0	0	0	0.3064	0	0	0	0	0	0	0	0	0	0	0.0007366	9.134e-05	0	0.0003883
d__Bacteria;p__Firmicutes;c__Clostridia;o__Lachnospirales;f__Lachnospiraceae	0	6.473e-05	0.001938	0.005495	0	2.365e-05	0.1949	0	0	0	0.005392	0	0.003233	0.0001586	0.004743	0.02279	0.02297	0	0	0	0	0	0.000663	0.001035	0	0.01201
d__Bacteria;p__Actinobacteriota;c__Actinobacteria;o__Propionibacteriales;f__Propionibacteriaceae	0	0	3.727e-05	0	0.000157	0	0	0	0	0	0.001797	0	4.243e-05	0	0.136	0.06552	0.02407	0	0	0	0	0	0.002836	0.002603	0	0
d__Bacteria;p__Actinobacteriota;c__Actinobacteria;o__Bifidobacteriales;f__Bifidobacteriaceae	0	0.01315	0.0003603	0.001477	0.001764	0.0005676	0	9.289e-05	0.0003951	0	0.004439	0	0.002622	0	0.003631	0.109	0.05261	2.53e-05	0	0.0008661	0.0009777	0.0001072	0.0003929	0.0007764	0	0.0003734
d__Bacteria;p__Firmicutes;c__Bacilli;o__Lactobacillales;f__Leuconostocaceae	3.905e-05	0	0.005094	0	0	0	0	0	0	0	0	0.166	3.394e-05	0	0	0	0	0	0	0	0	0	0	0	0	0.001001
d__Bacteria;p__Actinobacteriota;c__Actinobacteria;o__Micrococcales;f__Microbacteriaceae	0	0	0	0	0	0	0	0	0.00104	0	0.001116	0	0	0	0	0.00168	0	0	0	0.001141	0	0	0.0001842	0	0	0.1596
d__Bacteria;p__Actinobacteriota;c__Actinobacteria;o__Micrococcales;f__Dermabacteraceae	0	0	0.01537	0.1262	6.04e-05	0	0	0	0.0008306	0	0.0004357	0	0.0002461	0	0.01067	0.002776	0.002437	0.002429	0	0	0	0	0.002013	0.001203	0	0
d__Bacteria;p__Firmicutes;c__Clostridia;o__Oscillospirales;f__Ruminococcaceae	0	3.699e-05	0.0006336	0.004191	6.04e-05	0	0.01076	0	3.226e-05	5.63e-05	0.003785	0	0.002682	0	0	0.08129	0.01654	0	0	0	3.713e-05	5.36e-05	0.001129	0.004415	0	0.01652
d__Bacteria;p__Firmicutes;c__Bacilli;o__Lactobacillales;f__Aerococcaceae	0	0.001165	0.01013	0.01538	0	0	0	0	0.0025	0.004044	0.01092	0	0.0008231	0	0	0.01965	0.002437	0.005718	0	0	0	0.003404	0.01773	0.04357	0	0
d__Bacteria;p__Firmicutes;c__Bacilli;o__Lactobacillales;f__Vagococcaceae	0	0.1085	0	0	0	0	0	0.007478	0	0	0	0	0.0003988	0	0	0	0	0	0	0	0	0	0	0	0	0
d__Bacteria;p__Firmicutes;c__Negativicutes;o__Veillonellales-Selenomonadales;f__Veillonellaceae	0	0	0.04089	0.0327	0	0	0	0	0	0	0.0004357	0	0.0001527	0	0	0.004017	0	7.59e-05	0	0	0	5.36e-05	0.001891	0.001477	0	0.01443
d__Bacteria;p__Tenericutes;c__Mollicutes;o__Mycoplasmatales;f__Mycoplasmataceae	0	8.322e-05	0	0	0	0	0	0	0.0001693	0	0	0.0001015	0	0	0	0	0	0	0	0	0	0	0.07796	0.003227	0	0
d__Bacteria;p__Firmicutes;c__Bacilli;o__Bacillales;f__Bacillaceae	0	0	0.01864	0.02863	0	0	3.917e-05	0	0	4.692e-05	0	0	4.243e-05	0	0.0163	0	0	0.0009699	0	0	0	0	0.002063	0.001614	0	0.002599
d__Bacteria;p__Actinobacteriota;c__Coriobacteriia;o__Coriobacteriales;f__Coriobacteriaceae	0	0	6.212e-05	0.002661	2.416e-05	0	0	0	3.226e-05	0	0	0	0.000331	0	0.005039	0.03221	0.01506	0	0	0	0	0	0.0003315	0.001279	0	0
d__Bacteria;p__Firmicutes;c__Clostridia;o__Oscillospirales;f__Oscillospiraceae	0	0	6.212e-05	0.0004524	0	0	0.04469	0	0	0	0.0002995	0	0.002003	7.932e-05	0	0.003214	0.001994	0	0	2.113e-05	0	0	4.911e-05	0.001172	0	0.002509
d__Bacteria;p__Firmicutes;c__Bacilli;o__Erysipelotrichales;f__Erysipelotrichaceae	0	0	0.0006833	0.0008249	0	0	0.002523	0	0	0	0.0001906	0	0.0004413	0.000101	0.01719	0.01439	0.01783	0	0	0	0	0	0.0005893	0.0005328	0	7.468e-05
d__Bacteria;p__Actinobacteriota;c__Actinobacteria;o__Micrococcales;f__Sanguibacteraceae	0	0	0	0	0	0	0	0	0	0	0.0001089	0	0	0	0	0	0	0	0	0.0002535	0	0	0	0	0	0.04515
d__Bacteria;p__Proteobacteria;c__Alphaproteobacteria;o__Rhizobiales;f__Xanthobacteraceae	0	0	0	0	0	0	0	0	0	0	0	0	0	0	0.02416	0.01841	0	0	0	0	0	0	3.683e-05	0.0003197	0	0
d__Bacteria;p__Firmicutes;c__Clostridia;o__Peptostreptococcales-Tissierellales;f__Peptostreptococcales-Tissierellales	0	0	0.0003852	0.0003193	0	0	0	0	0	0	0.0001362	0	0.0005686	0	0.03824	0	0	0	0	0	0	0	0.0001105	0.002938	0	0
d__Bacteria;p__Firmicutes;c__Clostridia;o__Peptostreptococcales-Tissierellales;f__Peptostreptococcaceae	0	0.0001572	0.001155	0.001543	0	0	7.834e-05	0	0	0	0	0	0.001536	7.211e-05	0.009412	0.02717	0.0001477	0	0	0	0	0	0.0003683	0.0008678	0	0.0001643
d__Bacteria;p__Bacteroidota;c__Bacteroidia;o__Bacteroidales;f__Bacteroidaceae	0	0	0.0004597	0.0004923	0	0	0	0.002531	0.002056	0	0.002887	0	0.001366	0	0	0.006428	0	9.277e-05	0	0.0006338	0.001027	0.0001206	0.0001473	0	0	0.01482
d__Bacteria;p__Proteobacteria;c__Gammaproteobacteria;o__Aeromonadales;f__Aeromonadaceae	0.001181	0.02052	0.002547	0.001038	0	0	0	0.002009	0.0002419	0	0	0	0	0	0	0.002849	0	9.277e-05	0	0	0	0	0	0	0	0
d__Bacteria;p__Proteobacteria;c__Gammaproteobacteria;o__Burkholderiales;f__Comamonadaceae	0	0.0005178	0.003367	0	0	0	0.0003447	0	0	0	0.00128	0	0	0	0.007633	0.01585	0	0	0	0	0	0	0.000356	0.0006698	0	7.468e-05
d__Bacteria;p__Bacteroidota;c__Bacteroidia;o__Flavobacteriales;f__Flavobacteriaceae	0	0.0004623	0.002448	0.0006253	0	0	0.0009323	0	0	0	0.0007353	0	0.01289	0	0.0004446	0.01081	0	0	0	0	0	0	0	0.000137	0	0
d__Bacteria;p__Gemmatimonadota;c__Gemmatimonadetes;o__Gemmatimonadales;f__Gemmatimonadaceae	0	0	0	0	0	0	0	0	0	0	0	0	0	0	0.01112	0.01724	0	0	0	0	0	0	0	0.0002588	0	0
d__Bacteria;p__Proteobacteria;c__Alphaproteobacteria;o__Rhodospirillales;f__uncultured	0	0	0	0	0	0	0	0	0	0	0	0	0.0002546	0	0.02446	0	0	0	0	0	0	0	0	0	0	0
d__Bacteria;p__Bacteroidota;c__Bacteroidia;o__Sphingobacteriales;f__Sphingobacteriaceae	0.0001269	0.01686	0.0009939	2.661e-05	0	0	0.000329	8.128e-05	0	0	0	0	0.0002546	0	0	0	0	0	0	0	0	0	0.000135	0.0001522	0	0.003241
d__Bacteria;p__Firmicutes;c__Clostridia;o__Clostridia_UCG-014;f__Clostridia_UCG-014	0	0	0.0001988	0.001038	0.0005557	0.000201	0.0008696	0	0	5.63e-05	0.0002451	0	0.0004413	0	0	0.0103	0.007126	0	0	0	0	0	0.0003806	0.0005937	0	0.0001344
d__Bacteria;p__Actinobacteriota;c__Actinobacteria;o__Corynebacteriales;f__Mycobacteriaceae	0	0	0	0	0	0	0	0	0	0	0	0	0	0	0.006744	0.01307	0	0	0	0	0	0	0	0	0	0
d__Bacteria;p__Proteobacteria;c__Alphaproteobacteria;o__Rhodobacterales;f__Rhodobacteraceae	0	0	0	0	0	0	0	0	0	0	0.0005991	0	6.789e-05	0	0.01867	0	0	0	0	0	0	0	0.0003683	7.612e-05	0	0
d__Bacteria;p__Proteobacteria;c__Alphaproteobacteria;o__Sphingomonadales;f__Sphingomonadaceae	0	0	0	0	0	0	7.051e-05	0	0.000121	0	0.0001089	0	3.394e-05	0	0	0.01322	0.001514	0	0	0	0	0.001327	8.594e-05	0	0	0.003107
d__Bacteria;p__Actinobacteriota;c__Actinobacteria;o__Micrococcales;f__Brevibacteriaceae	0	0	0.002472	0.0138	0	0	0	0	0.0001774	0	0	0	0.0001358	0	0	0	0	0.0002867	0	0	0	0.0008443	0.0001473	0	0	0
d__Bacteria;p__Proteobacteria;c__Gammaproteobacteria;o__Burkholderiales;f__Nitrosomonadaceae	0	0	0	0	0	0	0	0	0	0	0.000354	0	0	0	0	0.01673	0	0	0	0	0	0	2.455e-05	3.045e-05	0	0
d__Bacteria;p__Planctomycetota;c__Planctomycetes;o__Gemmatales;f__Gemmataceae	0	0	0	0	0	0	0	0	0	0	0	0	0	0	0.006818	0.009495	0	0	0	0	0	0	0	4.567e-05	0	0
d__Bacteria;p__Bacteroidota;c__Bacteroidia;o__Cytophagales;f__Microscillaceae	0	0	0	0	0	0	0	0	0	0	0	0	0	0	0.01386	0.002045	0	0	0	0	0	0	0	7.612e-05	0	0
d__Bacteria;p__Firmicutes;c__Clostridia;o__Clostridiales;f__Clostridiaceae	0	0	8.697e-05	0.0002262	0	0	0.01138	0	0	0	0.0003812	0	0.0001103	0.001457	0	0	0	0	0	0.0002113	0.0005817	4.02e-05	0	0	0	0.0004481
d__Bacteria;p__Proteobacteria;c__Gammaproteobacteria;o__Burkholderiales;f__SC-I-84	0	0	0	0	0	0	0	0	0	0	0	0	0	0	0.008152	0.006281	0	0	0	0	0	0	0	0.0002588	0	0
d__Bacteria;p__Firmicutes;c__Clostridia;o__Oscillospirales;f__Ethanoligenenaceae	0	0	0	0	0	0	0	0	0	0	0	0	0	0	0.0146	0	0	0	0	0	0	0	0	0	0	0
d__Bacteria;p__Actinobacteriota;c__Actinobacteria;o__Micrococcales;f__Intrasporangiaceae	0	0	0	0	0	0	0	0	0	0	0.0002723	0	0	0	0	0.01074	0.002658	0	0	0	0	0	0	0.0001522	0	0
d__Bacteria;p__Proteobacteria;c__Alphaproteobacteria;o__Rhizobiales;f__Beijerinckiaceae	0	0	0	0	0	0	0	0.0002438	0	0	0.0005991	0	0	0	0	0.01256	0	0	0	0	0	0	0.0002333	7.612e-05	0	0
d__Bacteria;p__Actinobacteriota;c__Actinobacteria;o__Frankiales;f__Geodermatophilaceae	0	0	0	0	0	0	0	0	0	0	0	0	0	0	0.009634	0.003944	0	0	0	0	0	0	9.822e-05	0	0	0
d__Bacteria;p__Bacteroidota;c__Bacteroidia;o__Chitinophagales;f__Chitinophagaceae	0	0	0	0	0	0	0.0001097	0	0	0	0.0009259	0	0	0	0.002371	0.01001	0	0	0	0	0	0	0	0	0	0
d__Bacteria;p__Actinobacteriota;c__Thermoleophilia;o__Gaiellales;f__uncultured	0	0	0	0	0	0	0	0	0	0	0	0	0	0	0.009708	0.002264	0.001034	0	0	0	0	0	4.911e-05	0	0	0
d__Bacteria;p__Firmicutes;c__Clostridia;o__Oscillospirales;f__Butyricicoccaceae	0	0	4.97e-05	0.0001597	0	0	0.004685	0	0	0	0.0003268	0	0.0001782	0	0	0.006208	0	0	0	0	0	0	8.594e-05	0.0004719	0	0.0004779
d__Bacteria;p__Acidobacteriota;c__Acidobacteriae;o__Solibacterales;f__Solibacteraceae	0	0	0	0	0	0	0	0	0	0	0	0	0	0	0.01171	0	0	0	0	0	0	0	0	6.089e-05	0	0
d__Bacteria;p__Actinobacteriota;c__Coriobacteriia;o__Coriobacteriales;f__Eggerthellaceae	0	0	0	0.0002129	0	0	0.001144	0	0	0	0.0002179	0	0.001298	0	0	0.005697	0.002585	0	0	0	0	0	0.0001842	0.000411	0	0
d__Bacteria;p__Bacteroidota;c__Bacteroidia;o__Bacteroidales;f__Prevotellaceae	0	0	3.727e-05	0.000306	0	0	0	0	0	0	0	0	0.0001527	0	0.009708	0	0	3.373e-05	0	0	0	0	0	0.0003349	0	0.00106
d__Bacteria;p__Firmicutes;c__Clostridia;o__Peptococcales;f__Peptococcaceae	0	0	0	0.0003858	0	0	0	0	0	0	0	0	4.243e-05	0	0	0	0.01089	0	0	0	0	0	0	0.0001522	0	0
d__Bacteria;p__Proteobacteria;c__Gammaproteobacteria;o__Xanthomonadales;f__Rhodanobacteraceae	0	0	0	0	0	0	0	0	0	0	0	0	0	0	0	0.01074	0	0	0	0	0	0	7.366e-05	0	0	0.0005974
d__Bacteria;p__Actinobacteriota;c__Actinobacteria;o__Propionibacteriales;f__Nocardioidaceae	0	0	0	0	0	0	0	0	0	0	0.0002451	3.382e-05	0	0	0	0.01088	0	0	0	0	0	0	0.0001596	9.134e-05	0	0
d__Bacteria;p__Proteobacteria;c__Alphaproteobacteria;o__Rickettsiales;f__Mitochondria	0	0	0.0006088	0.0001197	0	0	0.004137	0	0	0	0	0	0	0	0.00541	0	0.0009969	0	0	0	0	0	0	7.612e-05	0	0
d__Bacteria;p__Proteobacteria;c__Alphaproteobacteria;o__Caulobacterales;f__Caulobacteraceae	0	0	0	0	0	0	4.701e-05	0	0	0	0.002887	0	4.243e-05	0	0.001037	0.004309	0	0	0	0	0	0	4.911e-05	0	0	0.002748
d__Bacteria;p__Proteobacteria;c__Alphaproteobacteria;o__Rhizobiales;f__Rhizobiaceae	0	0	0.0001367	0	0	0	0	0	0	0	0.0002995	0	4.243e-05	0	0.0005187	0.005843	0	0	0	0	0	8.041e-05	0.0005525	0.001736	0	0.001762
d__Bacteria;p__Firmicutes;c__Clostridia;o__Clostridia_vadinBB60_group;f__Clostridia_vadinBB60_group	0	0	0	0	0	0	0.01018	0	0	0	0	0	7.637e-05	0	0	0	0	0	0	0	0	0	0.0001105	0.0001066	0	0
d__Bacteria;p__Acidobacteriota;c__Acidobacteriae;o__Acidobacteriales;f__uncultured	0	0	0	0	0	0	0	0	0	0	0	0	0	2.163e-05	0	0.01044	0	0	0	0	0	0	0	0	0	0
d__Bacteria;p__Proteobacteria;c__Alphaproteobacteria;o__Micropepsales;f__Micropepsaceae	0	0	0	0	0	0	0	0	0	0	0	0	0	0	0.01045	0	0	0	0	0	0	0	0	0	0	0
d__Bacteria;p__Actinobacteriota;c__Actinobacteria;o__Streptomycetales;f__Streptomycetaceae	0	0	0	0	0	0	0	0	0	0	0	0	0	0	0.009782	0	0	0	0	0	0	0	4.911e-05	0	0	0
d__Bacteria;p__Patescibacteria;c__Saccharimonadia;o__Saccharimonadales;f__LWQ8	0	0	0	0	0	0	0	0	0	0	0	0	0	0	0.009486	0	0	0	0	0	0	0	0	0	0	0
d__Bacteria;p__Proteobacteria;c__Alphaproteobacteria;o__Elsterales;f__uncultured	0	0	0	0	0	0	0	0	0	0	0	0	0	0	0	0.00913	0	0	0	0	0	0	0	0	0	0
d__Bacteria;p__Proteobacteria;c__Alphaproteobacteria;o__Acetobacterales;f__Acetobacteraceae	0	0	0	0	0	0	2.35e-05	0	0	0	0.0005446	0	0	0	0	0.007888	0	0	0	0	0	0	0	9.134e-05	0	0
d__Bacteria;p__Proteobacteria;c__Alphaproteobacteria;o__Rhizobiales;f__Rhizobiales_Incertae_Sedis	0	0	0	0	0	0	0	0	0	0	0	0	0	0	0	0.007669	0	0	0	0	0	0	0	0.0001218	0	0
d__Bacteria;p__Firmicutes;c__Bacilli;o__Paenibacillales;f__Paenibacillaceae	0	0	0	0	0	0	0	0	0	0	0.0001362	0	0	0	0	0	0	0	0	0	0	0	0	0	0	0.007438
d__Bacteria;p__Planctomycetota;c__Phycisphaerae;o__Tepidisphaerales;f__WD2101_soil_group	0	0	0	0	0	0	0	0	0	0	0	0	0	0	0.007114	0	0	0	0	0	0	0	0	0.0001218	0	0
d__Bacteria;p__Patescibacteria;c__Saccharimonadia;o__Saccharimonadales;f__Saccharimonadaceae	0	0	0	0	0	0	0	0	0	0	0	0	0	0	0	0.00672	0	0	0	0	0	0	3.683e-05	7.612e-05	0	0
d__Bacteria;p__Actinobacteriota;c__Actinobacteria;o__Corynebacteriales;f__Nocardiaceae	0	0	0	0	0	0	0	0	0	0	0.0008986	0	0	0	0	0.004382	0	0	0	0.000338	6.188e-05	0	0.0001719	0.0003045	0	0.0004929
d__Bacteria;p__Acidobacteriota;c__Acidobacteriae;o__Bryobacterales;f__Bryobacteraceae	0	0	0	0	0	0	0	0	0	0	0	0	0	0	0.0005187	0.006062	0	0	0	0	0	0	0	0	0	0
d__Bacteria;p__Myxococcota;c__Myxococcia;o__Myxococcales;f__Myxococcaceae	0	0	0	0	0	0	3.134e-05	0	0	0	0	0	0	0	0	0.006501	0	0	0	0	0	0	0	0	0	0
d__Bacteria;p__Actinobacteriota;c__Actinobacteria;o__Actinomycetales;f__Actinomycetaceae	0	0	0	0.0009047	0	0	0	0	0	0	0.0002723	0	0	0	0	0	0	0	0	0	0	0	0.001215	0.00411	0	0
d__Bacteria;p__Firmicutes;c__Bacilli;o__Erysipelotrichales;f__Erysipelatoclostridiaceae	0	0	0	0.000306	0	0	0.004951	0	0	0	0.0004357	0	0.0003055	0.0001082	0	0	0	0	0	0	0	0	2.455e-05	0.0001827	0	4.481e-05
d__Bacteria;p__Proteobacteria;c__Gammaproteobacteria;o__Gammaproteobacteria_Incertae_Sedis;f__Unknown_Family	0	0	0	0	0	0	0	0	0	0	0	0	0	0	0	0.006135	0	0	0	0	0	0	0	9.134e-05	0	0
d__Bacteria;p__Cyanobacteria;c__Cyanobacteriia;o__Synechococcales;f__Prochlorotrichaceae	0	0	0	0	0	0	0	0	0	2.815e-05	0.00512	0	0	5.048e-05	0	0	0	0	0	0	0	0	0.0003315	0.0005176	0	0
d__Bacteria;p__Proteobacteria;c__Gammaproteobacteria;o__Burkholderiales;f__Alcaligenaceae	4.881e-05	0.005252	0	0	0	0	0	0	0	0	0	0	0	0	0	0	0	0	0	0	0	0	0	0.0003501	0	4.481e-05
d__Bacteria;p__Firmicutes;c__Negativicutes;o__Veillonellales-Selenomonadales;f__Selenomonadaceae	0	0	0.0004349	0.001357	0	0	0	0	0	0	0	0	0.002028	0	0	0	0.001698	2.53e-05	0	0	0	0	3.683e-05	0	0	0
d__Bacteria;p__Actinobacteriota;c__Actinobacteria;o__Catenulisporales;f__Catenulisporaceae	0	0	0	0	0	0	0	0	0	0	0	0	0	0	0	0.005405	0	0	0	0	0	0	0	0	0	0
d__Bacteria;p__Proteobacteria;c__Gammaproteobacteria;__;__	0	9.247e-06	0	0	0	0	0	1.161e-05	0	0	0	0	0	0	0	0.005113	0	0	0	0	0	0	0	0	0	0
d__Bacteria;p__Chloroflexi;c__Ktedonobacteria;o__B12-WMSP1;f__B12-WMSP1	0	0	0	0	0	0	0	0	0	0	0	0	0	0	0	0.004748	0	0	0	0	0	0	0	0	0	0
d__Bacteria;p__Actinobacteriota;c__Coriobacteriia;o__Coriobacteriales;f__Atopobiaceae	0	0	7.455e-05	0.0006652	0	0	0	0	0	0	0	0	7.637e-05	0	0	0	0	0	0	0	0	0	0.0009576	0.002938	0	0
d__Bacteria;p__Actinobacteriota;c__Actinobacteria;o__Corynebacteriales;f__Dietziaceae	0	0	0.0009815	0.00157	0	0	0	0	0	0	0	0	0	0	0	0	0	6.747e-05	1.42e-05	0.0006021	0	5.36e-05	0.0006261	0.0007612	0	0
d__Bacteria;p__Actinobacteriota;c__Actinobacteria;o__Micromonosporales;f__Micromonosporaceae	0	0	0	0	0	0	0	0	0	0	0	0	0	0	0	0.004236	0	0	0	0	0	0	8.594e-05	0.0001218	0	0
d__Bacteria;p__Firmicutes;c__Clostridia;o__Christensenellales;f__Christensenellaceae	0	0	0	0	0	0	0	0	0	0	0.0002723	0	1.697e-05	0	0	0.0005843	0.002695	0	0	0	0	0	7.366e-05	0.0004415	0	0.0001494
d__Bacteria;p__Actinobacteriota;c__Actinobacteria;o__Frankiales;f__Sporichthyaceae	0	0	0	0	0	0	0	0	0	0	0.003431	0	0	0	0	0	0	0	0	0	0	0	0.0002333	6.089e-05	0	0
d__Bacteria;p__Armatimonadota;c__Fimbriimonadia;o__Fimbriimonadales;f__Fimbriimonadaceae	0	0	0	0	0	0	0	0	0	0	0	0	0	0	0	0.003652	0	0	0	0	0	0	3.683e-05	0	0	0
d__Bacteria;p__Actinobacteriota;c__Thermoleophilia;o__Solirubrobacterales;__	0	0	0	0	0	0	0	0	0	0	0	0	0	0	0	0.003652	0	0	0	0	0	0	0	0	0	0
d__Bacteria;p__Chloroflexi;c__Chloroflexia;o__Thermomicrobiales;f__JG30-KF-CM45	0	0	0	0	0	0	0	0	0	0	0	0	0	0	0	0.00336	0	0	0	0	0	0	0	0	0	0
d__Bacteria;p__Nitrospirota;c__Nitrospiria;o__Nitrospirales;f__Nitrospiraceae	0	0	0	0	0	0	0	0	0	0	0	0	0	0	0	0.00336	0	0	0	0	0	0	0	0	0	0
d__Bacteria;p__Actinobacteriota;c__Actinobacteria;o__Frankiales;f__Cryptosporangiaceae	0	0	0	0	0	0	0	0	0	0	0	0	0	0	0.003261	0	0	0	0	0	0	0	0	0	0	0
d__Bacteria;p__Actinobacteriota;c__Acidimicrobiia;o__IMCC26256;f__IMCC26256	0	0	0	0	0	0	0	0	0	0	0	0	0	0	0	0.003214	0	0	0	0	0	0	0	0	0	0
d__Bacteria;p__Bdellovibrionota;c__Bdellovibrionia;o__Bdellovibrionales;f__Bdellovibrionaceae	0	0	0	0	0	0	0	0	0	0	0	0	0	0	0	0.003214	0	0	0	0	0	0	0	0	0	0
d__Bacteria;p__Firmicutes;c__Bacilli;o__Bacillales;f__Planococcaceae	0	4.623e-05	0	0.002541	0	0	0	0	0	0	0	0	0	0	0	0	0	0	0	0.0004753	4.95e-05	0	0	6.089e-05	0	0
d__Bacteria;p__Bacteroidota;c__Bacteroidia;__;__	0	0	0	0	0	0	0	0	0	0	0	0	0	0	0	0.003141	0	0	0	0	0	0	0	0	0	0
d__Bacteria;p__Chloroflexi;c__OLB14;o__OLB14;f__OLB14	0	0	0	0	0	0	0	0	0	0	0	0	0	0	0	0.003141	0	0	0	0	0	0	0	0	0	0
d__Bacteria;p__Proteobacteria;c__Gammaproteobacteria;o__Diplorickettsiales;f__Diplorickettsiaceae	0	0	0	0	0	0	0	0	0	0	0	0	0	0	0	0.003141	0	0	0	0	0	0	0	0	0	0
d__Bacteria;p__Acidobacteriota;c__Vicinamibacteria;o__Vicinamibacterales;f__Vicinamibacteraceae	0	0	0	0	0	0	0	0	0	0	0	0	0	0	0	0.002849	0	0	0	0	0	0	0	0	0	0
d__Bacteria;p__Actinobacteriota;c__Actinobacteria;o__Micrococcales;f__Promicromonosporaceae	0	0	0	0	0	8.277e-05	0	0	0	0	0	0	0	0	0	0	0	0	0	0	0	0	0.001891	0.0005481	0	0.0001942
d__Bacteria;p__Chloroflexi;c__KD4-96;o__KD4-96;f__KD4-96	0	0	0	0	0	0	0	0	0	0	0	0	0	0	0	0.002703	0	0	0	0	0	0	0	0	0	0
d__Bacteria;p__Acidobacteriota;c__Vicinamibacteria;o__Vicinamibacterales;f__uncultured	0	0	0	0	0	0	0	0	0	0	0	0	0	0	0	0.002629	0	0	0	0	0	0	0	6.089e-05	0	0
d__Bacteria;p__Acidobacteriota;c__Acidobacteriae;o__Acidobacteriales;f__Acidobacteriales	0	0	0	0	0	0	0	0	0	0	0	0	0	0	0	0.002556	0	0	0	0	0	0	0	0	0	0
d__Bacteria;p__Chloroflexi;c__Ktedonobacteria;o__Ktedonobacterales;f__JG30-KF-AS9	0	0	0	0	0	0	0	0	0	0	0	0	0	0	0	0.002483	0	0	0	0	0	0	0	0	0	0
d__Bacteria;p__Actinobacteriota;c__Actinobacteria;o__Micrococcales;f__Dermacoccaceae	0	0	0	0	0	0	0	0	0	0	0	0	0	0	0	0	0.002474	0	0	0	0	0	0	0	0	0
d__Bacteria;p__Proteobacteria;c__Alphaproteobacteria;o__Rhizobiales;f__Devosiaceae	0	0	0	0	0	0	0	0	0	0	0	0	0	0	0	0.002191	0	0	0	0	0	0	0	0.0001522	0	0
d__Bacteria;p__Myxococcota;c__Polyangia;o__Polyangiales;f__Polyangiaceae	0	0	0	0	0	0	0	0	0	0	0	0	0	0	0	0.002264	0	0	0	0	0	0	0	0	0	0
d__Bacteria;p__Proteobacteria;c__Gammaproteobacteria;o__Oceanospirillales;f__Pseudohongiellaceae	0	0	0	0	0	0	0	0	0	0	0	0	0	0	0	0.002264	0	0	0	0	0	0	0	0	0	0
d__Bacteria;p__Actinobacteriota;c__Coriobacteriia;o__Coriobacteriales;f__Coriobacteriales_Incertae_Sedis	0	0	0	0.0001464	0	0	0	0	0	0	0	0	2.546e-05	0	0	0	0	0	0	0	0	0	0	0.001203	0	0.0008065
d__Bacteria;p__Acidobacteriota;c__Acidobacteriae;o__Acidobacteriales;f__Acidobacteriaceae_(Subgroup_1)	0	0	0	0	0	0	0	0	0	0	0	0	0	0	0	0.002118	0	0	0	0	0	0	0	4.567e-05	0	0
d__Bacteria;p__Acidobacteriota;c__Acidobacteriae;__;__	0	0	0	0	0	0	0	0	0	0	0	0	0	0	0	0.002118	0	0	0	0	0	0	0	0	0	0
d__Bacteria;p__Bacteroidota;c__Bacteroidia;o__Bacteroidales;f__Rikenellaceae	0	0	0	0	0	0	0	0	0	0	0.0002451	0	0	0	0	0	0	0	0	3.169e-05	0	0	0	0.0005937	0	0.001195
d__Bacteria;p__Firmicutes;c__Bacilli;o__Aneurinibacillales;f__Aneurinibacillaceae	0	0	0	0	0	0	0	0	0	0	0	0	0	0	0	0	0.002031	0	0	0	0	0	0	0	0	0
d__Bacteria;p__Bacteroidota;c__Bacteroidia;o__Bacteroidales;f__Tannerellaceae	0	0	0	0	0	0	0	0	0	0	0.0004085	0	0	0	0	0	0	0	0	0.0001796	0.0005445	0	0	6.089e-05	0	0.0007617
d__Bacteria;p__Actinobacteriota;c__Actinobacteria;o__Micrococcales;f__Cellulomonadaceae	0	0	0.00159	9.313e-05	0	0	0	0	0	0	0	0	0	0	0	0	0	0	0	0	0	0	0.0001596	0	0	0
d__Bacteria;p__Proteobacteria;c__Gammaproteobacteria;o__Burkholderiales;f__Methylophilaceae	0	0	0	0	0	0	0	0	0	0	0.001552	0	0	5.048e-05	0	0	0	0	0	0	0	0	4.911e-05	0.0001675	0	0
d__Bacteria;p__Actinobacteriota;c__Actinobacteria;o__Frankiales;f__Nakamurellaceae	0	0	0	0	0	0	0	0	0	0	0	0	0	0	0	0.001753	0	0	0	0	0	0	0	0	0	0
d__Bacteria;p__Actinobacteriota;c__Thermoleophilia;__;__	0	0	0	0	0	0	0	0	0	0	0	0	0	0	0	0.001753	0	0	0	0	0	0	0	0	0	0
d__Bacteria;p__Fusobacteriota;c__Fusobacteriia;o__Fusobacteriales;f__Leptotrichiaceae	0	0	0	0	0	0	0	0	0	0	0.0005446	0	0	0	0	0	0	0	0	0	0	0	0.0001964	0.0009895	0	0
d__Bacteria;p__Actinobacteriota;c__Actinobacteria;o__Micrococcales;f__Bogoriellaceae	0	0	0	0	0	0	0	0	0	0	0	0	0	0	0	0	0.001661	0	0	0	0	0	0	0	0	0
d__Bacteria;p__Actinobacteriota;c__Actinobacteria;o__Micrococcales;__	0	0	0.0007206	0.0004124	0	0	0	0	0	0	0	0	0	0	0	0	0	0	0	0	0	0	0.0001719	0.0003501	0	0
d__Bacteria;p__Fibrobacterota;c__Fibrobacteria;o__Fibrobacterales;f__Fibrobacteraceae	0	0	0	0	0	0	0	0	0	0	0	0	0	0	0	0.001534	0	0	0	0	0	0	0	6.089e-05	0	0
d__Bacteria;p__Campilobacterota;c__Campylobacteria;o__Campylobacterales;f__Helicobacteraceae	0	0	0	0	0	0	0	0	0	0	0	0	0	0	0	0.001534	0	0	0	0	0	0	0	4.567e-05	0	0
d__Bacteria;p__Firmicutes;c__Clostridia;o__Oscillospirales;f__[Eubacterium]_coprostanoligenes_group	0	0	0	0.0002794	0	0	0.0006503	0	0	0	0	0	4.243e-05	0	0	0	0	0	0	0	0	0	2.455e-05	0.0002131	0	0.0002987
d__Bacteria;p__Firmicutes;c__Clostridia;o__Monoglobales;f__Monoglobaceae	0	0	0	0	0	0	0.001073	0	0	0	0.0002179	0	0	0	0	0	0	0	0	0	0	0	9.822e-05	0	0	0
d__Bacteria;p__Proteobacteria;c__Gammaproteobacteria;o__Methylococcales;f__Methylomonadaceae	0	0	0	0	0	0	0	0	0	0	0.001171	0	0	1.442e-05	0	0	0	0	0	0	0	0	6.139e-05	7.612e-05	0	0
d__Bacteria;p__Patescibacteria;c__Saccharimonadia;o__Saccharimonadales;f__Saccharimonadales	0	0	0	0	0	0	0	0	0	0	0	0	0.0001273	0	0	0.001096	0	0	0	0	0	0	0	9.134e-05	0	0
d__Bacteria;p__Actinobacteriota;c__Thermoleophilia;o__Gaiellales;f__Gaiellaceae	0	0	0	0	0	0	0	0	0	0	0	0	0	0	0	0.001169	0	0	0	0	0	0	0	7.612e-05	0	0
d__Bacteria;p__Chloroflexi;c__Ktedonobacteria;o__C0119;f__C0119	0	0	0	0	0	0	0	0	0	0	0	0	0	0	0	0.001169	0	0	0	0	0	0	0	0	0	0
d__Bacteria;p__Bacteroidota;c__Bacteroidia;o__Bacteroidales;f__Muribaculaceae	0	0	0	0.0001464	0	0	0	0	0	0	0	0	0	0	0	0	0	0	0	0	0	0	0	3.045e-05	0	0.0009857
d__Bacteria;p__Cyanobacteria;c__Vampirivibrionia;o__Gastranaerophilales;f__Gastranaerophilales	0	0	0	0	0	0	0	0	0	0	0	0	2.546e-05	0	0	0	0.001034	0	0	0	0	0	0	4.567e-05	0	0
d__Bacteria;p__Proteobacteria;c__Gammaproteobacteria;o__Alteromonadales;f__Alteromonadaceae	0	0	0.001081	0	0	0	2.35e-05	0	0	0	0	0	0	0	0	0	0	0	0	0	0	0	0	0	0	0
d__Bacteria;p__Bacteroidota;c__Bacteroidia;o__Bacteroidales;f__Barnesiellaceae	0	0	0	0	0.0001208	9.46e-05	0	0	0	0	0	0	0.0004582	0	0	0	0	0	0	0	0	0	0	0	0	0.0004182
d__Bacteria;p__Desulfobacterota;c__Desulfovibrionia;o__Desulfovibrionales;f__Desulfovibrionaceae	0	0	0	0	0	0	0	0	4.032e-05	0	0	0	0.0009589	0	0	0	0	0	0	0	0	0	0	0	0	0
d__Bacteria;p__Proteobacteria;c__Alphaproteobacteria;o__SAR11_clade;f__Clade_III	0	0	0	0	0	0	0	0	0	0	0.0008169	0	0	0	0	0	0	0	0	0	0	0	9.822e-05	6.089e-05	0	0
d__Bacteria;p__Deinococcota;c__Deinococci;o__Deinococcales;f__Deinococcaceae	0	0	0	6.652e-05	0	0	5.484e-05	0	0	0	0.0007625	0	7.637e-05	0	0	0	0	0	0	0	0	0	0	0	0	0
d__Bacteria;p__Proteobacteria;c__Gammaproteobacteria;o__Burkholderiales;f__Burkholderiaceae	0	0	0	0	0	0	0	0	0	0	0	0	0	0	0	0	0.0007015	0	0	0	0	0	9.822e-05	0	0	0
d__Bacteria;p__Firmicutes;c__Bacilli;o__Lactobacillales;f__Listeriaceae	0	0	0	0	0	0	0	0	0	0	0.0006263	0	0	0	0	0	0	0	0	0	0	0	0	0	0	0
d__Bacteria;p__Firmicutes;c__Clostridia;o__Peptostreptococcales-Tissierellales;f__Anaerovoracaceae	0	0	0	0.0001064	0	0	0.0001567	0	0	0	0	0	0	0	0	0	0	0	0	0	0	0	0	0.0001827	0	0.0001045
d__Bacteria;p__Fusobacteriota;c__Fusobacteriia;o__Fusobacteriales;f__Fusobacteriaceae	0	0	9.939e-05	0.0001464	0	0	0	0	0	0	0	0	0	0	0	0	0	0	0	0	0	0	8.594e-05	0.0001675	0	4.481e-05
d__Bacteria;p__Firmicutes;c__Bacilli;o__RF39;f__RF39	0	0	2.485e-05	0	0	0	0	0	0	1.877e-05	0	0	0.0001018	0	0	0	7.384e-05	0	0	0	0	0	7.366e-05	0.0002284	0	0
d__Bacteria;p__Proteobacteria;c__Gammaproteobacteria;o__Burkholderiales;f__Gallionellaceae	0	0	0	0	0	0	0	0	0	0	0.000354	0	0	0	0	0	0	0	0	0	0	0	0	0.0001066	0	0
d__Bacteria;p__Firmicutes;c__Negativicutes;o__Acidaminococcales;f__Acidaminococcaceae	0	0	8.697e-05	9.313e-05	0	0	0	0	0	0	0	0	0.0001612	0	0	0	0	0	0	0	0	0	0	0.0001066	0	0

## Sheet: Table S4 - genus turkeys
Supplementary Table 4. Relative Abundance of ASV at the genus level in the URT of turkeys
	T-1	T-2	T-3	T-4	T-5	T-6	T-7	T-8	T-9	T-10	T-11	T-12	T-13	T-14	T-15	T-16	T-17	T-18	T-19	T-20	T-21	T-22	T-23	T-24	T-25	T-26
d__Bacteria;p__Firmicutes;c__Bacilli;o__Lactobacillales;f__Enterococcaceae;g__Enterococcus	0.4747	0.1763	0.1751	0.003393	0.002899	0.3667	0.01037	0.1063	0.965	0.902	0.07396	0.0001353	0.02053	0.001745	0.007855	0.006355	0	0.01728	0.6153	0.3202	0.5403	0.0007504	0.01165	0.004445	0.3083	0.0001494
d__Bacteria;p__Proteobacteria;c__Gammaproteobacteria;o__Enterobacterales;f__Enterobacteriaceae;g__Escherichia-Shigella	0.4142	0.2213	0.01534	0.0007584	0.05572	0.0002838	0.3643	0.003019	0.002532	0.06219	0.1081	0.0015	0.01292	0.9441	0.03854	0.007085	0.008714	0	0.006935	0.1188	0.2162	0.004972	0.009552	0.0002131	0	0
d__Bacteria;p__Firmicutes;c__Bacilli;o__Lactobacillales;f__Lactobacillaceae;g__Lactobacillus	0.0761	0.007139	0.01032	0.02231	0.2559	0.04892	0.3009	0.1866	0.01049	0.007666	0.03516	0.08057	0.003547	0.001348	0.09871	0.1032	0.711	0.001914	0.0305	0.05793	0.14	0.01183	0.003425	0.006957	0	0
d__Bacteria;p__Proteobacteria;c__Gammaproteobacteria;o__Enterobacterales;f__Morganellaceae;g__Proteus	0.0238	0.0294	0	0	0.2979	0.2295	6.267e-05	0.002752	0.0008467	0.02027	0.02704	0.06472	0.008478	0.04011	0	0	0	0	0.03056	0.02376	0.06142	0	0.001203	0.0007764	0.6911	0
d__Bacteria;p__Proteobacteria;c__Gammaproteobacteria;o__Pseudomonadales;f__Moraxellaceae;g__Psychrobacter	0.0004588	0.2531	0.007653	0.01165	3.624e-05	0	0	0.597	0	0	0	0	0.04361	0	0	0	0	0.0001855	0	0.05515	0.002488	0.4245	0.0001228	0	0	0
d__Bacteria;p__Firmicutes;c__Bacilli;o__Lactobacillales;f__Carnobacteriaceae;g__Carnobacterium	0	0	0	0.0005987	0	0	0.0001332	0	0	0	0.0005174	0	0	0	0	0	0	0.871	8.518e-05	0	0	0.09822	0.0001596	0	0	0
d__Bacteria;p__Firmicutes;c__Bacilli;o__Lactobacillales;f__Streptococcaceae;g__Streptococcus	7.809e-05	0.006787	0.085	0.122	0.001196	0.0007213	5.484e-05	0	0.0005887	0.0001689	0.01133	0.0001015	0.01551	2.884e-05	0.08841	0.01957	0.02489	0.0004301	0.03249	0	0	0	0.3099	0.1743	0	0.0003435
d__Bacteria;p__Actinobacteriota;c__Actinobacteria;o__Micrococcales;f__Micrococcaceae;g__Rothia	0	0.002774	0.07658	0.07968	0	0.0003429	0	0.0426	0.001903	0	0.1775	0	0.05355	5.769e-05	0	0	0	0.0003879	4.259e-05	0	0	0	0.2035	0.2362	0	0
d__Bacteria;p__Bacteroidota;c__Bacteroidia;o__Flavobacteriales;f__Weeksellaceae;g__Ornithobacterium	0	0.001914	0.04531	0.08878	0.1753	0.03829	0	0.03215	0.007234	0	0.01661	0.001026	0.2586	0	0	0	0	0.0005229	5.679e-05	0.02915	0.0227	0	0.0256	0.06307	0	0
d__Bacteria;p__Proteobacteria;c__Gammaproteobacteria;o__Xanthomonadales;f__Xanthomonadaceae;g__Stenotrophomonas	0	0	0	0	0	0	0	0.0003483	0	0	0	0	0.0132	0	0	0	0	0	0	0.1816	0.006671	0	0.0004543	0.001218	0	0.4296
d__Bacteria;p__Proteobacteria;c__Gammaproteobacteria;o__Enterobacterales;f__Morganellaceae;g__Morganella	0	0	0	0	0.206	0.3137	0	0.003774	0.0003629	0	0	0.003146	0.002834	0	0	0	0	0	0.08376	0.001225	0.002772	0	0	0	0	0
d__Bacteria;p__Proteobacteria;c__Gammaproteobacteria;o__Pseudomonadales;f__Pseudomonadaceae;g__Pseudomonas	4.881e-05	0.05003	0.002075	0	0.002078	0.0003902	0	0	0	0	0.01645	0.3595	0	5.769e-05	0.04298	0	0	0.08671	0	5.281e-05	0.0002104	0.01912	7.366e-05	0.0004872	0	0.03449
d__Bacteria;p__Proteobacteria;c__Gammaproteobacteria;o__Pasteurellales;f__Pasteurellaceae;g__Avibacterium	0	0.001211	0.1882	0	0	0	0	0	0	0	0	0.0003495	0	0	0	0	0	0	0.0009867	0	0	0	0.1267	0.2725	0	0
d__Bacteria;p__Proteobacteria;c__Gammaproteobacteria;o__Burkholderiales;f__Neisseriaceae;g__Neisseria	0	0	0.07154	0.08685	0	0	0	0	2.419e-05	0	0.04648	0	0.2615	0	0	0	0	0.001349	0	0	0	0	0.03046	0.02098	0	0
d__Bacteria;p__Proteobacteria;c__Gammaproteobacteria;o__Pseudomonadales;f__Moraxellaceae;g__Acinetobacter	0.0008981	0.02129	0.02486	0	0	0	0.0002664	3.483e-05	0.0004758	0	0.3397	0	0	4.327e-05	0.01023	0.003068	0	5.06e-05	0	0.01504	0.0006807	0.02436	0.0009453	0.001035	0	0.0001643
d__Bacteria;p__Firmicutes;c__Bacilli;o__Staphylococcales;f__Staphylococcaceae;g__Staphylococcus	0.0002245	0.03421	0.09466	0.06638	0.0002416	0.0002601	0.01554	0.01242	0.0004113	0	0.02042	0	0.0136	0.0002235	0.08174	0.04521	0.02212	0.002564	0.0008447	7.394e-05	0	0.009997	0.01282	0.005907	0	0.0004182
d__Bacteria;p__Proteobacteria;c__Gammaproteobacteria;o__Burkholderiales;f__Oxalobacteraceae;g__Massilia	0	0	0	0	0	0	0	0	0	0	0.0003268	0	0	0	0	0.004602	0	0	0	0	0	0.3121	0	0	0	0.00127
d__Bacteria;p__Actinobacteriota;c__Actinobacteria;o__Corynebacteriales;f__Corynebacteriaceae;g__Corynebacterium	0	0.0003606	0.04718	0.05597	0	0	0.0001332	0.0001626	0.00204	0	0.03058	0	0.03447	0	0.04061	0.005478	0.01034	0.001037	4.969e-05	0.0002641	0	6.7e-05	0.01052	0.06905	0	0
d__Bacteria;p__Proteobacteria;c__Gammaproteobacteria;o__Enterobacterales;f__Yersiniaceae;g__Serratia	0	0	0	0	0	0	0	0	0	0	0	0.3064	0	0	0	0	0	0	0	0	0	0	0.0007366	9.134e-05	0	0.0003734
d__Bacteria;p__Proteobacteria;c__Gammaproteobacteria;o__Pasteurellales;f__Pasteurellaceae;g__uncultured	0	0	0.0104	0.06435	0	0	0	0	0	0	0	0	0.2116	0	0	0	0	0.0004807	9.938e-05	0	0	0	0.000442	0.002573	0	0
d__Bacteria;p__Proteobacteria;c__Gammaproteobacteria;o__Enterobacterales;f__Erwiniaceae;g__Pantoea	0	0	0	0	0	0	0	0	0	0	0.0002995	0	0	0	0	0	0	0	0	0	0	0.08313	0.0003929	0	0	0.2053
d__Bacteria;p__Actinobacteriota;c__Actinobacteria;o__Propionibacteriales;f__Propionibacteriaceae;g__Cutibacterium	0	0	3.727e-05	0	0.000157	0	0	0	0	0	0.001797	0	4.243e-05	0	0.136	0.0653	0.02407	0	0	0	0	0	0.002836	0.002603	0	0
d__Bacteria;p__Proteobacteria;c__Gammaproteobacteria;o__Enterobacterales;f__Enterobacteriaceae;g__Enterobacter	0	0	0	0	0	0	0	0	0	0	0	0	0	0	0	0	0	0	0.09026	0.003084	0.000297	0	0.09797	0.01894	0	0.0007916
d__Bacteria;p__Actinobacteriota;c__Actinobacteria;o__Micrococcales;f__Micrococcaceae;g__Paenarthrobacter	0	0	0	0	0	0	0	0	0	0	0	0	0	0	0	0	0	0	0	0.1855	0.001968	0	0	0	0	0
d__Bacteria;p__Actinobacteriota;c__Actinobacteria;o__Bifidobacteriales;f__Bifidobacteriaceae;g__Bifidobacterium	0	0.0001295	0.0003603	0.001477	0.001764	0.0005676	0	9.289e-05	0.0003951	0	0.004439	0	0.002622	0	0.003631	0.109	0.05261	2.53e-05	0	0.0008661	0.0009777	0	0.0003929	0.0007764	0	0.0003734
d__Bacteria;p__Actinobacteriota;c__Actinobacteria;o__Micrococcales;f__Dermabacteraceae;g__Brachybacterium	0	0	0.01537	0.1261	6.04e-05	0	0	0	0.0008306	0	0.0004357	0	0	0	0.01067	0.002776	0.002437	0.002429	0	0	0	0	0.002013	0.001203	0	0
d__Bacteria;p__Firmicutes;c__Bacilli;o__Lactobacillales;f__Leuconostocaceae;g__Leuconostoc	0	0	0	0	0	0	0	0	0	0	0	0.1588	0	0	0	0	0	0	0	0	0	0	0	0	0	0
d__Bacteria;p__Proteobacteria;c__Gammaproteobacteria;o__Pasteurellales;f__Pasteurellaceae;g__Gallibacterium	0	0	0.006883	0.05168	0	0	0	0	0	0	0.0007353	0	0.002843	0	0.007559	0	0	0.003989	0.08419	0	0	0.0002412	0	0	0	0
d__Bacteria;p__Actinobacteriota;c__Actinobacteria;o__Micrococcales;f__Microbacteriaceae;g__Curtobacterium	0	0	0	0	0	0	0	0	0.0001855	0	0	0	0	0	0	0	0	0	0	0	0	0	0	0	0	0.154
d__Bacteria;p__Firmicutes;c__Bacilli;o__Lactobacillales;f__Vagococcaceae;g__Vagococcus	0	0.1085	0	0	0	0	0	0.007478	0	0	0	0	0.0003988	0	0	0	0	0	0	0	0	0	0	0	0	0
d__Bacteria;p__Tenericutes;c__Mollicutes;o__Mycoplasmatales;f__Mycoplasmataceae;g__Mycoplasma	0	8.322e-05	0	0	0	0	0	0	0.0001693	0	0	0.0001015	0	0	0	0	0	0	0	0	0	0	0.07796	0.003227	0	0
d__Bacteria;p__Firmicutes;c__Clostridia;o__Lachnospirales;f__Lachnospiraceae;__	0	0	4.97e-05	0	0	0	0.06941	0	0	0	0	0	3.394e-05	0	0	0.008034	0.001403	0	0	0	0	0	0	0.0001066	0	0.0002091
d__Bacteria;p__Firmicutes;c__Negativicutes;o__Veillonellales-Selenomonadales;f__Veillonellaceae;g__Veillonella	0	0	0.04085	0.03254	0	0	0	0	0	0	0.0004357	0	0	0	0	0	0	7.59e-05	0	0	0	5.36e-05	0.001891	0.001477	0	0
d__Bacteria;p__Firmicutes;c__Bacilli;o__Lactobacillales;f__Aerococcaceae;__	0	0	0.008709	0.0102	0	0	0	0	0	0	0.003676	0	0	0	0	0	0	0.0001855	0	0	0	0	0.01432	0.03862	0	0
d__Bacteria;p__Firmicutes;c__Bacilli;o__Lactobacillales;f__Carnobacteriaceae;g__Granulicatella	0	0	0.003243	0.006572	0	0	0	0	0	0	0	0	0	0	0.01638	0	0	0	0.002399	0	0	0	0.02485	0.01953	0	0
d__Bacteria;p__Proteobacteria;c__Gammaproteobacteria;o__Enterobacterales;f__Enterobacteriaceae;g__Klebsiella	0.001777	0.00147	0.0004473	0	0	0	0.0005562	0.0002322	0.0003468	0	0.02372	0	0.001298	0.01015	0	0	0	0	0.02147	0.0001479	0.0002475	0	0.002369	0	0.000588	0.003644
d__Bacteria;p__Firmicutes;c__Clostridia;o__Oscillospirales;f__Ruminococcaceae;g__Faecalibacterium	0	3.699e-05	0.0002112	0.002501	0	0	8.618e-05	0	0	0	0.0008442	0	0.001112	0	0	0.04273	0.001145	0	0	0	0	0	0.0003069	0.001949	0	0.01184
d__Bacteria;p__Actinobacteriota;c__Actinobacteria;o__Corynebacteriales;f__Corynebacteriaceae;g__Lawsonella	0	0	0	0	0	0	0	0	0	0	0	0	0	0	0.03787	0.01373	0.008271	0	0	0	0	0	0	0	0	0
d__Bacteria;p__Firmicutes;c__Bacilli;o__Staphylococcales;f__Staphylococcaceae;g__Jeotgalicoccus	0	0	0.006635	0.05016	0	0	0	0	0	0	0	0	0.0005007	0	0	0	0	0.001063	0	0	0	0	0.0005156	0.0004719	0	0
d__Bacteria;p__Firmicutes;c__Clostridia;o__Oscillospirales;f__Ruminococcaceae;g__Subdoligranulum	0	0	0.0004224	0.001397	6.04e-05	0	0.001089	0	3.226e-05	5.63e-05	0.002533	0	0.0007722	0	0	0.03206	0.0141	0	0	0	3.713e-05	0	0.0008226	0.001766	0	0.001822
d__Bacteria;p__Firmicutes;c__Clostridia;o__Lachnospirales;f__Lachnospiraceae;g__[Ruminococcus]_torques_group	0	0	0.0005467	0.003912	0	2.365e-05	0.03196	0	0	0	0.00128	0	0.001595	0.0001586	0	0.002556	0.009267	0	0	0	0	0	0.0001228	0.0001218	0	0.0002688
d__Bacteria;p__Actinobacteriota;c__Actinobacteria;o__Micrococcales;f__Sanguibacteraceae;g__Sanguibacter	0	0	0	0	0	0	0	0	0	0	0.0001089	0	0	0	0	0	0	0	0	0.0002535	0	0	0	0	0	0.04515
d__Bacteria;p__Firmicutes;c__Bacilli;o__Erysipelotrichales;f__Erysipelotrichaceae;g__Turicibacter	0	0	0.0005467	0.0008249	0	0	0.001818	0	0	0	0.0001906	0	3.394e-05	0	0.01719	0.004748	0.01783	0	0	0	0	0	0.0002701	0.000274	0	7.468e-05
d__Bacteria;p__Firmicutes;c__Clostridia;o__Peptostreptococcales-Tissierellales;f__Peptostreptococcaceae;g__Romboutsia	0	0.0001572	0.001155	0.001543	0	0	7.834e-05	0	0	0	0	0	0.001137	0	0.009412	0.02717	0.0001477	0	0	0	0	0	0.0001842	0.0002588	0	0.0001643
d__Bacteria;p__Actinobacteriota;c__Coriobacteriia;o__Coriobacteriales;f__Coriobacteriaceae;g__Enorma	0	0	0	0.0005455	2.416e-05	0	0	0	3.226e-05	0	0	0	0.0001527	0	0	0.02564	0.007643	0	0	0	0	0	0	0.0003045	0	0
d__Bacteria;p__Firmicutes;c__Clostridia;o__Lachnospirales;f__Lachnospiraceae;g__Lachnoclostridium	0	0	0	0.000306	0	0	0.03294	0	0	0	0	0	0.0001952	0	0	0	0	0	0	0	0	0	0	0	0	0
d__Bacteria;p__Proteobacteria;c__Gammaproteobacteria;o__Enterobacterales;f__Enterobacteriaceae;g__Kosakonia	0.005994	0.01062	0	0	0	0	0	0	0	0	0	0	0	0	0	0	0	0	0	0	0	0	0	0	0	0.01659
d__Bacteria;p__Bacteroidota;c__Bacteroidia;o__Bacteroidales;f__Bacteroidaceae;g__Bacteroides	0	0	0.0004597	0.0004923	0	0	0	0.002531	0.002056	0	0.002887	0	0.001366	0	0	0.006428	0	9.277e-05	0	0.0006338	0.001027	0.0001206	0.0001473	0	0	0.01482
d__Bacteria;p__Actinobacteriota;c__Actinobacteria;o__Micrococcales;f__Micrococcaceae;g__Yaniella	0	0	0.004237	0.02592	0	0	0	0	0	0	0	0	0	0	0	0	0	0.0003879	0	0	0	0.000335	0.001068	0	0	0
d__Bacteria;p__Firmicutes;c__Bacilli;o__Bacillales;f__Bacillaceae;g__Pseudogracilibacillus	0	0	0.006448	0.004457	0	0	0	0	0	0	0	0	0	0	0.0163	0	0	0.0003879	0	0	0	0	0.000356	0.0005328	0	0
d__Bacteria;p__Proteobacteria;c__Gammaproteobacteria;o__Aeromonadales;f__Aeromonadaceae;g__Aeromonas	0.001181	0.02052	0.002547	0	0	0	0	0.002009	0.0002419	0	0	0	0	0	0	0	0	0	0	0	0	0	0	0	0	0
d__Bacteria;p__Firmicutes;c__Bacilli;o__Lactobacillales;f__Aerococcaceae;g__Facklamia	0	0.000148	0.0007206	0.004444	0	0	0	0	0.001839	0	0	0	0.0002037	0	0	0.006355	0.002437	0.005457	0	0	0	0.0005628	0.001694	0.00236	0	0
d__Bacteria;p__Gemmatimonadota;c__Gemmatimonadetes;o__Gemmatimonadales;f__Gemmatimonadaceae;g__uncultured	0	0	0	0	0	0	0	0	0	0	0	0	0	0	0.01112	0.01417	0	0	0	0	0	0	0	7.612e-05	0	0
d__Bacteria;p__Proteobacteria;c__Alphaproteobacteria;o__Rhodospirillales;f__uncultured;g__uncultured	0	0	0	0	0	0	0	0	0	0	0	0	0.0002546	0	0.02446	0	0	0	0	0	0	0	0	0	0	0
d__Bacteria;p__Firmicutes;c__Clostridia;o__Clostridia_UCG-014;f__Clostridia_UCG-014;g__Clostridia_UCG-014	0	0	0.0001988	0.001038	0.0005557	0.000201	0.0008696	0	0	5.63e-05	0.0002451	0	0.0004413	0	0	0.0103	0.007126	0	0	0	0	0	0.0003806	0.0005937	0	0.0001344
d__Bacteria;p__Proteobacteria;c__Gammaproteobacteria;o__Enterobacterales;f__Erwiniaceae;g__Erwinia	0	0.01366	0	0	0	0	0	0	0	0	0	0	0	0	0	0	0	0	0	0	0	0	0	0	0	0.008394
d__Bacteria;p__Actinobacteriota;c__Coriobacteriia;o__Coriobacteriales;f__Coriobacteriaceae;g__Collinsella	0	0	6.212e-05	0.002115	0	0	0	0	0	0	0	0	0.0001782	0	0.005039	0.006574	0.007421	0	0	0	0	0	0	0	0	0
d__Bacteria;p__Proteobacteria;c__Gammaproteobacteria;o__Pseudomonadales;f__Moraxellaceae;g__Enhydrobacter	0	0	0	0	0	0	0	0	0	0	0.001035	0.0002255	0.000314	0	0.01549	0.003652	0	0	0	6.338e-05	0	0	6.139e-05	0	0	0
d__Bacteria;p__Bacteroidota;c__Bacteroidia;o__Sphingobacteriales;f__Sphingobacteriaceae;g__Sphingobacterium	0.0001269	0.01686	0.0009939	0	0	0	0	8.128e-05	0	0	0	0	0.0002546	0	0	0	0	0	0	0	0	0	7.366e-05	0	0	0.002315
d__Bacteria;p__Firmicutes;c__Clostridia;o__Peptostreptococcales-Tissierellales;f__Peptostreptococcales-Tissierellales;g__Peptoniphilus	0	0	3.727e-05	0.000133	0	0	0	0	0	0	0	0	0	0	0.01971	0	0	0	0	0	0	0	0	6.089e-05	0	0
d__Bacteria;p__Proteobacteria;c__Alphaproteobacteria;o__Rhizobiales;f__Xanthobacteraceae;__	0	0	0	0	0	0	0	0	0	0	0	0	0	0	0.01171	0.008181	0	0	0	0	0	0	3.683e-05	0	0	0
d__Bacteria;p__Actinobacteriota;c__Actinobacteria;o__Corynebacteriales;f__Mycobacteriaceae;g__Mycobacterium	0	0	0	0	0	0	0	0	0	0	0	0	0	0	0.006744	0.01307	0	0	0	0	0	0	0	0	0	0
d__Bacteria;p__Proteobacteria;c__Alphaproteobacteria;o__Rhizobiales;f__Xanthobacteraceae;g__Pseudolabrys	0	0	0	0	0	0	0	0	0	0	0	0	0	0	0.01245	0.007304	0	0	0	0	0	0	0	0	0	0
d__Bacteria;p__Proteobacteria;c__Alphaproteobacteria;o__Rhodobacterales;f__Rhodobacteraceae;g__Paracoccus	0	0	0	0	0	0	0	0	0	0	0.0005991	0	6.789e-05	0	0.01867	0	0	0	0	0	0	0	0.0003683	0	0	0
d__Bacteria;p__Firmicutes;c__Clostridia;o__Peptostreptococcales-Tissierellales;f__Peptostreptococcales-Tissierellales;g__Anaerococcus	0	0	0	0	0	0	0	0	0	0	0.0001362	0	7.637e-05	0	0.01853	0	0	0	0	0	0	0	0	0	0	0
d__Bacteria;p__Actinobacteriota;c__Actinobacteria;o__Micrococcales;f__Brevibacteriaceae;g__Brevibacterium	0	0	0.002472	0.0138	0	0	0	0	0.0001774	0	0	0	0.0001358	0	0	0	0	0.0002867	0	0	0	0.0008443	0.0001473	0	0	0
d__Bacteria;p__Firmicutes;c__Clostridia;o__Lachnospirales;f__Lachnospiraceae;g__Anaerosporobacter	0	0	7.455e-05	0	0	0	0.01674	0	0	0	0	0	0.0009165	0	0	0	0	0	0	0	0	0	0	0	0	0
d__Bacteria;p__Firmicutes;c__Clostridia;o__Oscillospirales;f__Oscillospiraceae;g__Intestinimonas	0	0	0	0	0	0	0.01744	0	0	0	0	0	0	0	0	0	0	0	0	0	0	0	0	0	0	0
d__Bacteria;p__Firmicutes;c__Bacilli;o__Bacillales;f__Bacillaceae;g__uncultured	0	0	0.004125	0.01127	0	0	0	0	0	0	0	0	0	0	0	0	0	5.06e-05	0	0	0	0	0.0004665	0.0006089	0	0
d__Bacteria;p__Firmicutes;c__Bacilli;o__Bacillales;f__Bacillaceae;g__Virgibacillus	0	0	0.004175	0.01127	0	0	0	0	0	0	0	0	4.243e-05	0	0	0	0	0.0002024	0	0	0	0	0.0002824	0.0002131	0	0
d__Bacteria;p__Firmicutes;c__Bacilli;o__Lactobacillales;f__Aerococcaceae;g__uncultured	0	0	0	0	0	0	0	0	0	0	0	0	0	0	0	0.01329	0	0	0	0	0	0.002841	0	0	0	0
d__Bacteria;p__Bacteroidota;c__Bacteroidia;o__Flavobacteriales;f__Weeksellaceae;g__Riemerella	0	0	0	0	0	0	0	0	0	0	0	0.01606	0	0	0	0	0	0	0	0	0	0	0	0	0	0
d__Bacteria;p__Firmicutes;c__Bacilli;o__Lactobacillales;f__Streptococcaceae;g__Lactococcus	0	0	0	0	0	0	0	0	0	0	0.0002995	0	0	0	0.01556	0	0	0	0	0	0	0	0	0	0	0
d__Bacteria;p__Proteobacteria;c__Gammaproteobacteria;o__Pasteurellales;f__Pasteurellaceae;g__Haemophilus	0	0	0	0.000306	0	0	0	0	0	0	0	0	0	0	0.0123	0	0	0	0	0	0	0	0.0006752	0.002025	0	0
d__Bacteria;p__Firmicutes;c__Bacilli;o__Staphylococcales;f__Staphylococcaceae;g__Salinicoccus	0	0	0.004796	0.009553	0	0	0	0	0	0	0	0	0	0	0	0	0	0.0002024	0	0	0	0	0.0004543	0.0002893	0	0
d__Bacteria;p__Firmicutes;c__Bacilli;o__Lactobacillales;f__Aerococcaceae;g__Aerococcus	0	0.001017	0.0006958	0.0007318	0	0	0	0	0.0006613	0.004044	0.007244	0	0.0004752	0	0	0	0	7.59e-05	0	0	0	0	0	0.0001675	0	0
d__Bacteria;p__Proteobacteria;c__Alphaproteobacteria;o__Sphingomonadales;f__Sphingomonadaceae;g__Sphingomonas	0	0	0	0	0	0	3.134e-05	0	0.000121	0	0	0	3.394e-05	0	0	0.008838	0.001514	0	0	0	0	0.001327	8.594e-05	0	0	0.003107
d__Bacteria;p__Firmicutes;c__Clostridia;o__Clostridiales;f__Clostridiaceae;g__Clostridium_sensu_stricto_1	0	0	8.697e-05	0.0002262	0	0	0.01138	0	0	0	0.0003812	0	0.0001103	0.001457	0	0	0	0	0	0.0002113	0.0005817	4.02e-05	0	0	0	0.0004481
d__Bacteria;p__Proteobacteria;c__Gammaproteobacteria;o__Burkholderiales;f__SC-I-84;g__SC-I-84	0	0	0	0	0	0	0	0	0	0	0	0	0	0	0.008152	0.006281	0	0	0	0	0	0	0	0.0002588	0	0
d__Bacteria;p__Firmicutes;c__Clostridia;o__Oscillospirales;f__Ethanoligenenaceae;g__Ethanoligenens	0	0	0	0	0	0	0	0	0	0	0	0	0	0	0.0146	0	0	0	0	0	0	0	0	0	0	0
d__Bacteria;p__Bacteroidota;c__Bacteroidia;o__Flavobacteriales;f__Flavobacteriaceae;g__Flavobacterium	0	0	0.002448	0	0	0	0.0009323	0	0	0	0.000354	0	0	0	0	0.01081	0	0	0	0	0	0	0	0	0	0
d__Bacteria;p__Firmicutes;c__Negativicutes;o__Veillonellales-Selenomonadales;f__Veillonellaceae;g__Dialister	0	0	0	0	0	0	0	0	0	0	0	0	0	0	0	0	0	0	0	0	0	0	0	0	0	0.01443
d__Bacteria;p__Firmicutes;c__Clostridia;o__Lachnospirales;f__Lachnospiraceae;g__uncultured	0	0	0	0	0	0	0.01282	0	0	0	0.0004357	0	0	0	0	0	0.00048	0	0	0	0	0	0	0.0002284	0	0
d__Bacteria;p__Bacteroidota;c__Bacteroidia;o__Cytophagales;f__Microscillaceae;g__Chryseolinea	0	0	0	0	0	0	0	0	0	0	0	0	0	0	0.01386	0	0	0	0	0	0	0	0	0	0	0
d__Bacteria;p__Firmicutes;c__Clostridia;o__Lachnospirales;f__Lachnospiraceae;g__CHKCI001	0	6.473e-05	0.0007455	0.000173	0	0	0.000188	0	0	0	0	0	0	0	0	0.0122	0	0	0	0	0	0	0.0001105	0.0003045	0	0
d__Bacteria;p__Firmicutes;c__Bacilli;o__Lactobacillales;f__Leuconostocaceae;g__Weissella	3.905e-05	0	0.005094	0	0	0	0	0	0	0	0	0.007205	3.394e-05	0	0	0	0	0	0	0	0	0	0	0	0	0.001001
d__Bacteria;p__Bacteroidota;c__Bacteroidia;o__Flavobacteriales;f__Flavobacteriaceae;g__Myroides	0	0.0004623	0	0	0	0	0	0	0	0	0	0	0.01289	0	0	0	0	0	0	0	0	0	0	0	0	0
d__Bacteria;p__Actinobacteriota;c__Actinobacteria;o__Bifidobacteriales;f__Bifidobacteriaceae;g__Aeriscardovia	0	0.01302	0	0	0	0	0	0	0	0	0	0	0	0	0	0	0	0	0	0	0	0.0001072	0	0	0	0
d__Bacteria;p__Actinobacteriota;c__Thermoleophilia;o__Gaiellales;f__uncultured;g__uncultured	0	0	0	0	0	0	0	0	0	0	0	0	0	0	0.009708	0.002264	0.001034	0	0	0	0	0	4.911e-05	0	0	0
d__Bacteria;p__Planctomycetota;c__Planctomycetes;o__Gemmatales;f__Gemmataceae;g__uncultured	0	0	0	0	0	0	0	0	0	0	0	0	0	0	0.006818	0.006208	0	0	0	0	0	0	0	0	0	0
d__Bacteria;p__Firmicutes;c__Clostridia;o__Oscillospirales;f__Butyricicoccaceae;g__Butyricicoccus	0	0	4.97e-05	0.0001597	0	0	0.004599	0	0	0	0.0002179	0	0.0001782	0	0	0.006208	0	0	0	0	0	0	8.594e-05	0.0004719	0	0.0004779
d__Bacteria;p__Acidobacteriota;c__Acidobacteriae;o__Solibacterales;f__Solibacteraceae;g__Candidatus_Solibacter	0	0	0	0	0	0	0	0	0	0	0	0	0	0	0.01171	0	0	0	0	0	0	0	0	6.089e-05	0	0
d__Bacteria;p__Firmicutes;c__Clostridia;o__Peptococcales;f__Peptococcaceae;g__Peptococcus	0	0	0	0.0003858	0	0	0	0	0	0	0	0	4.243e-05	0	0	0	0.01089	0	0	0	0	0	0	7.612e-05	0	0
d__Bacteria;p__Proteobacteria;c__Alphaproteobacteria;o__Rickettsiales;f__Mitochondria;g__Mitochondria	0	0	0.0006088	0.0001197	0	0	0.004137	0	0	0	0	0	0	0	0.00541	0	0.0009969	0	0	0	0	0	0	7.612e-05	0	0
d__Bacteria;p__Actinobacteriota;c__Actinobacteria;o__Propionibacteriales;f__Nocardioidaceae;g__Nocardioides	0	0	0	0	0	0	0	0	0	0	0.0002451	3.382e-05	0	0	0	0.01088	0	0	0	0	0	0	4.911e-05	9.134e-05	0	0
d__Bacteria;p__Firmicutes;c__Bacilli;o__Lactobacillales;f__Lactobacillaceae;g__Pediococcus	0	0	0	0	0	0	0.00767	0	0	0.003416	0	0	0	0	0	0	0	0	0	0	0	0	0	0	0	0
d__Bacteria;p__Actinobacteriota;c__Actinobacteria;o__Frankiales;f__Geodermatophilaceae;g__Modestobacter	0	0	0	0	0	0	0	0	0	0	0	0	0	0	0.009634	0.001169	0	0	0	0	0	0	0	0	0	0
d__Bacteria;p__Actinobacteriota;c__Actinobacteria;o__Micrococcales;f__Intrasporangiaceae;g__Terrabacter	0	0	0	0	0	0	0	0	0	0	0	0	0	0	0	0.01074	0	0	0	0	0	0	0	0	0	0
d__Bacteria;p__Firmicutes;c__Clostridia;o__Clostridia_vadinBB60_group;f__Clostridia_vadinBB60_group;g__Clostridia_vadinBB60_group	0	0	0	0	0	0	0.01018	0	0	0	0	0	7.637e-05	0	0	0	0	0	0	0	0	0	0.0001105	0.0001066	0	0
d__Bacteria;p__Acidobacteriota;c__Acidobacteriae;o__Acidobacteriales;f__uncultured;g__uncultured	0	0	0	0	0	0	0	0	0	0	0	0	0	2.163e-05	0	0.01044	0	0	0	0	0	0	0	0	0	0
d__Bacteria;p__Proteobacteria;c__Alphaproteobacteria;o__Micropepsales;f__Micropepsaceae;g__uncultured	0	0	0	0	0	0	0	0	0	0	0	0	0	0	0.01045	0	0	0	0	0	0	0	0	0	0	0
d__Bacteria;p__Firmicutes;c__Clostridia;o__Oscillospirales;f__Oscillospiraceae;g__Oscillibacter	0	0	0	0	0	0	0.007043	0	0	0	0	0	0	0	0	0.003214	0	0	0	0	0	0	0	7.612e-05	0	5.974e-05
d__Bacteria;p__Firmicutes;c__Bacilli;o__Erysipelotrichales;f__Erysipelotrichaceae;g__Faecalicoccus	0	0	0.0001367	0	0	0	0	0	0	0	0	0	0.0004073	0	0	0.009641	0	0	0	0	0	0	0	7.612e-05	0	0
d__Bacteria;p__Actinobacteriota;c__Coriobacteriia;o__Coriobacteriales;f__Eggerthellaceae;g__Slackia	0	0	0	0.0002129	0	0	0	0	0	0	0	0	0.001298	0	0	0.005697	0.002585	0	0	0	0	0	0.0001473	0.0001827	0	0
d__Bacteria;p__Bacteroidota;c__Bacteroidia;o__Bacteroidales;f__Prevotellaceae;g__Prevotella	0	0	0	0	0	0	0	0	0	0	0	0	0	0	0.009708	0	0	0	0	0	0	0	0	0.0002588	0	0
d__Bacteria;p__Actinobacteriota;c__Actinobacteria;o__Streptomycetales;f__Streptomycetaceae;__	0	0	0	0	0	0	0	0	0	0	0	0	0	0	0.009782	0	0	0	0	0	0	0	0	0	0	0
d__Bacteria;p__Firmicutes;c__Clostridia;o__Lachnospirales;f__Lachnospiraceae;g__Blautia	0	0	0.0002236	0.0001197	0	0	0.0008931	0	0	0	0.003159	0	0.0002885	0	0	0	0.002806	0	0	0	0	0	0.0001842	0	0	0.001822
d__Bacteria;p__Patescibacteria;c__Saccharimonadia;o__Saccharimonadales;f__LWQ8;g__LWQ8	0	0	0	0	0	0	0	0	0	0	0	0	0	0	0.009486	0	0	0	0	0	0	0	0	0	0	0
d__Bacteria;p__Firmicutes;c__Bacilli;o__Lactobacillales;f__Carnobacteriaceae;g__Atopostipes	0	0	0.001652	0.002288	0	0	0	0	0	0	0	0	7.637e-05	0	0.004372	0	0	0.0001181	0	0	0	0	8.594e-05	0.0008069	0	0
d__Bacteria;p__Proteobacteria;c__Alphaproteobacteria;o__Elsterales;f__uncultured;g__uncultured	0	0	0	0	0	0	0	0	0	0	0	0	0	0	0	0.00913	0	0	0	0	0	0	0	0	0	0
d__Bacteria;p__Proteobacteria;c__Gammaproteobacteria;o__Burkholderiales;f__Neisseriaceae;g__uncultured	0	0	0	0	0	0	0	0	0	0	0.0002995	0	0	0	0.007114	0	0	0	0	0	0	0	0.0004788	0.0008373	0	0
d__Bacteria;p__Firmicutes;c__Clostridia;o__Oscillospirales;f__Oscillospiraceae;g__Colidextribacter	0	0	0	0.0002395	0	0	0.006965	0	0	0	0	0	0.0003564	5.769e-05	0	0	0	0	0	0	0	0	4.911e-05	0.0005785	0	0.0001643
d__Bacteria;p__Firmicutes;c__Clostridia;o__Lachnospirales;f__Lachnospiraceae;g__Lachnospiraceae_FE2018_group	0	0	0	0	0	0	0.005688	0	0	0	0	0	0	0	0	0	0.002621	0	0	0	0	0	0	0	0	0
d__Bacteria;p__Proteobacteria;c__Alphaproteobacteria;o__Acetobacterales;f__Acetobacteraceae;__	0	0	0	0	0	0	0	0	0	0	0	0	0	0	0	0.007888	0	0	0	0	0	0	0	9.134e-05	0	0
d__Bacteria;p__Firmicutes;c__Clostridia;o__Lachnospirales;f__Lachnospiraceae;g__CAG-56	0	0	0.0001988	0.0008249	0	0	0	0	0	0	0	0	0	0	0	0	0.006388	0	0	0	0	0	0	0	0	0.0004331
d__Bacteria;p__Proteobacteria;c__Alphaproteobacteria;o__Rhizobiales;f__Rhizobiales_Incertae_Sedis;g__uncultured	0	0	0	0	0	0	0	0	0	0	0	0	0	0	0	0.007669	0	0	0	0	0	0	0	0	0	0
d__Bacteria;p__Proteobacteria;c__Gammaproteobacteria;o__Burkholderiales;f__Comamonadaceae;g__Aquabacterium	0	0	0	0	0	0	3.134e-05	0	0	0	0	0	0	0	0.007633	0	0	0	0	0	0	0	0	0	0	0
d__Bacteria;p__Planctomycetota;c__Phycisphaerae;o__Tepidisphaerales;f__WD2101_soil_group;g__WD2101_soil_group	0	0	0	0	0	0	0	0	0	0	0	0	0	0	0.007114	0	0	0	0	0	0	0	0	0.0001218	0	0
d__Bacteria;p__Proteobacteria;c__Alphaproteobacteria;o__Rhizobiales;f__Rhizobiaceae;g__Allorhizobium-Neorhizobium-Pararhizobium-Rhizobium	0	0	0.0001367	0	0	0	0	0	0	0	0.0002995	0	0	0	0.0005187	0.00241	0	0	0	0	0	8.041e-05	0.0005525	0.001736	0	0.001479
d__Bacteria;p__Bacteroidota;c__Bacteroidia;o__Chitinophagales;f__Chitinophagaceae;g__Vibrionimonas	0	0	0	0	0	0	0	0	0	0	0	0	0	0	0	0.007158	0	0	0	0	0	0	0	0	0	0
d__Bacteria;p__Verrucomicrobiota;c__Verrucomicrobiae;o__Pedosphaerales;f__Pedosphaeraceae;g__Pedosphaeraceae	0	0	0	0	0	0	0	0	0	0	0	0	0	0	0.00541	0.001607	0	0	0	0	0	0	0	0	0	0
d__Bacteria;p__Firmicutes;c__Bacilli;o__Paenibacillales;f__Paenibacillaceae;g__Paenibacillus	0	0	0	0	0	0	0	0	0	0	0.0001362	0	0	0	0	0	0	0	0	0	0	0	0	0	0	0.006721
d__Bacteria;p__Patescibacteria;c__Saccharimonadia;o__Saccharimonadales;f__Saccharimonadaceae;g__Candidatus_Saccharimonas	0	0	0	0	0	0	0	0	0	0	0	0	0	0	0	0.00672	0	0	0	0	0	0	3.683e-05	7.612e-05	0	0
d__Bacteria;p__Actinobacteriota;c__Actinobacteria;o__Corynebacteriales;f__Nocardiaceae;g__Rhodococcus	0	0	0	0	0	0	0	0	0	0	0.0008986	0	0	0	0	0.004382	0	0	0	0.000338	6.188e-05	0	0.0001719	0.0003045	0	0.0004929
d__Bacteria;p__Firmicutes;c__Clostridia;o__Oscillospirales;f__Ruminococcaceae;g__uncultured	0	0	0	0.0002262	0	0	0.004834	0	0	0	0	0	0	0	0	0.001315	0	0	0	0	0	0	0	0	0	0.000224
d__Bacteria;p__Acidobacteriota;c__Acidobacteriae;o__Bryobacterales;f__Bryobacteraceae;g__Bryobacter	0	0	0	0	0	0	0	0	0	0	0	0	0	0	0.0005187	0.006062	0	0	0	0	0	0	0	0	0	0
d__Bacteria;p__Myxococcota;c__Myxococcia;o__Myxococcales;f__Myxococcaceae;__	0	0	0	0	0	0	0	0	0	0	0	0	0	0	0	0.006501	0	0	0	0	0	0	0	0	0	0
d__Bacteria;p__Proteobacteria;c__Gammaproteobacteria;o__Burkholderiales;f__Nitrosomonadaceae;g__Nitrosospira	0	0	0	0	0	0	0	0	0	0	0	0	0	0	0	0.006428	0	0	0	0	0	0	0	0	0	0
d__Bacteria;p__Firmicutes;c__Bacilli;o__Erysipelotrichales;f__Erysipelatoclostridiaceae;g__Erysipelatoclostridium	0	0	0	0.000306	0	0	0.004951	0	0	0	0.0004357	0	0.0003055	0.0001082	0	0	0	0	0	0	0	0	2.455e-05	0.0001218	0	0
d__Bacteria;p__Proteobacteria;c__Gammaproteobacteria;o__Gammaproteobacteria_Incertae_Sedis;f__Unknown_Family;g__Acidibacter	0	0	0	0	0	0	0	0	0	0	0	0	0	0	0	0.006135	0	0	0	0	0	0	0	9.134e-05	0	0
d__Bacteria;p__Proteobacteria;c__Gammaproteobacteria;o__Xanthomonadales;f__Rhodanobacteraceae;g__Rhodanobacter	0	0	0	0	0	0	0	0	0	0	0	0	0	0	0	0.006062	0	0	0	0	0	0	7.366e-05	0	0	0
d__Bacteria;p__Firmicutes;c__Bacilli;o__Bacillales;f__Bacillaceae;__	0	0	0.003889	0.0007983	0	0	0	0	0	4.692e-05	0	0	0	0	0	0	0	0.0003289	0	0	0	0	0.0008103	0.0002588	0	0
d__Bacteria;p__Firmicutes;c__Clostridia;o__Lachnospirales;f__Lachnospiraceae;g__Eisenbergiella	0	0	0	0	0	0	0.005852	0	0	0	0	0	0	0	0	0	0	0	0	0	0	0	0	0	0	0
d__Bacteria;p__Proteobacteria;c__Alphaproteobacteria;o__Caulobacterales;f__Caulobacteraceae;g__Brevundimonas	0	0	0	0	0	0	4.701e-05	0	0	0	0.002887	0	4.243e-05	0	0	0	0	0	0	0	0	0	4.911e-05	0	0	0.002748
d__Bacteria;p__Firmicutes;c__Clostridia;o__Oscillospirales;f__Ruminococcaceae;g__Negativibacillus	0	0	0	0	0	0	0.0003134	0	0	0	0	0	5.94e-05	0	0	0.005186	0	0	0	0	0	0	0	4.567e-05	0	0
d__Bacteria;p__Proteobacteria;c__Gammaproteobacteria;o__Burkholderiales;f__Nitrosomonadaceae;g__mle1-7	0	0	0	0	0	0	0	0	0	0	0	0	0	0	0	0.005551	0	0	0	0	0	0	0	0	0	0
d__Bacteria;p__Firmicutes;c__Negativicutes;o__Veillonellales-Selenomonadales;f__Selenomonadaceae;g__Megamonas	0	0	0.0004349	0.001357	0	0	0	0	0	0	0	0	0.002028	0	0	0	0.001698	2.53e-05	0	0	0	0	0	0	0	0
d__Bacteria;p__Firmicutes;c__Clostridia;o__Lachnospirales;f__Lachnospiraceae;g__Tyzzerella	0	0	0	0	0	0	0.005523	0	0	0	0	0	0	0	0	0	0	0	0	0	0	0	0	0	0	0
d__Bacteria;p__Proteobacteria;c__Gammaproteobacteria;o__Burkholderiales;f__Comamonadaceae;g__Tepidimonas	0	0	0	0	0	0	0	0	0	0	0	0	0	0	0	0.005478	0	0	0	0	0	0	0	0	0	0
d__Bacteria;p__Actinobacteriota;c__Actinobacteria;o__Catenulisporales;f__Catenulisporaceae;g__Catenulispora	0	0	0	0	0	0	0	0	0	0	0	0	0	0	0	0.005405	0	0	0	0	0	0	0	0	0	0
d__Bacteria;p__Actinobacteriota;c__Actinobacteria;o__Micrococcales;f__Micrococcaceae;g__Kocuria	0	0	0.0003355	0	0	0	0	0	0	0	0.0009259	0	0.0007128	0	0	0	0	0	0	0.000169	0	0	0.00194	0.001248	0	0
d__Bacteria;p__Firmicutes;c__Clostridia;o__Oscillospirales;f__Oscillospiraceae;g__uncultured	0	0	0	0	0	0	0.003228	0	0	0	0.0002995	0	0.001494	0	0	0	0	0	0	0	0	0	0	0.0002893	0	0
d__Bacteria;p__Proteobacteria;c__Gammaproteobacteria;o__Burkholderiales;f__Alcaligenaceae;g__Bordetella	4.881e-05	0.005252	0	0	0	0	0	0	0	0	0	0	0	0	0	0	0	0	0	0	0	0	0	0	0	0
d__Bacteria;p__Actinobacteriota;c__Actinobacteria;o__Actinomycetales;f__Actinomycetaceae;g__Actinomyces	0	0	0	0.0001996	0	0	0	0	0	0	0.0002723	0	0	0	0	0	0	0	0	0	0	0	0.001044	0.00376	0	0
d__Bacteria;p__Proteobacteria;c__Gammaproteobacteria;__;__;__	0	9.247e-06	0	0	0	0	0	1.161e-05	0	0	0	0	0	0	0	0.005113	0	0	0	0	0	0	0	0	0	0
d__Bacteria;p__Bacteroidota;c__Bacteroidia;o__Flavobacteriales;f__Weeksellaceae;g__Chryseobacterium	0	0.0004161	0	0	0	0	0.0007208	8.128e-05	0	0	0.0003268	0	0	0	0	0	0	0	0	0.002841	0.0005074	0	4.911e-05	6.089e-05	0	7.468e-05
d__Bacteria;p__Proteobacteria;c__Alphaproteobacteria;o__Rhizobiales;f__Beijerinckiaceae;g__Methylobacterium-Methylorubrum	0	0	0	0	0	0	0	0.0002438	0	0	0.0004085	0	0	0	0	0.004163	0	0	0	0	0	0	0.0001842	7.612e-05	0	0
d__Bacteria;p__Firmicutes;c__Clostridia;o__Oscillospirales;f__Ruminococcaceae;g__Incertae_Sedis	0	0	0	6.652e-05	0	0	0.002264	0	0	0	0	0	0.0001697	0	0	0	0.001292	0	0	0	0	0	0	0.0006546	0	0.0003734
d__Bacteria;p__Proteobacteria;c__Gammaproteobacteria;o__Burkholderiales;f__Nitrosomonadaceae;g__Ellin6067	0	0	0	0	0	0	0	0	0	0	0	0	0	0	0	0.004748	0	0	0	0	0	0	0	3.045e-05	0	0
d__Bacteria;p__Proteobacteria;c__Alphaproteobacteria;o__Rhizobiales;f__Beijerinckiaceae;g__Roseiarcus	0	0	0	0	0	0	0	0	0	0	0	0	0	0	0	0.004748	0	0	0	0	0	0	0	0	0	0
d__Bacteria;p__Firmicutes;c__Clostridia;o__Lachnospirales;f__Lachnospiraceae;g__Lachnospiraceae_ND3007_group	0	0	0	0	0	0	0	0	0	0	0	0	0	0	0.004743	0	0	0	0	0	0	0	0	0	0	0
d__Bacteria;p__Firmicutes;c__Clostridia;o__Lachnospirales;f__Lachnospiraceae;g__Sellimonas	0	0	9.939e-05	0.0001597	0	0	0.004231	0	0	0	0	0	0.0002037	0	0	0	0	0	0	0	0	0	0	0	0	0
d__Bacteria;p__Actinobacteriota;c__Actinobacteria;o__Corynebacteriales;f__Dietziaceae;g__Dietzia	0	0	0.0009815	0.00157	0	0	0	0	0	0	0	0	0	0	0	0	0	6.747e-05	1.42e-05	0.0006021	0	5.36e-05	0.0006261	0.0007612	0	0
d__Bacteria;p__Actinobacteriota;c__Coriobacteriia;o__Coriobacteriales;f__Atopobiaceae;g__Olsenella	0	0	7.455e-05	0.0006652	0	0	0	0	0	0	0	0	0	0	0	0	0	0	0	0	0	0	0.0009576	0.002877	0	0
d__Bacteria;p__Actinobacteriota;c__Actinobacteria;o__Micrococcales;f__Microbacteriaceae;g__Microbacterium	0	0	0	0	0	0	0	0	0	0	0	0	0	0	0	0	0	0	0	0	0	0	0	0	0	0.00454
d__Bacteria;p__Firmicutes;c__Negativicutes;o__Veillonellales-Selenomonadales;f__Veillonellaceae;g__Megasphaera	0	0	3.727e-05	0.0001597	0	0	0	0	0	0	0	0	0.0001527	0	0	0.004017	0	0	0	0	0	0	0	0	0	0
d__Bacteria;p__Actinobacteriota;c__Actinobacteria;o__Micrococcales;f__Micrococcaceae;g__Micrococcus	0	0	0	0	0	0	0	0	0	0	0.001906	0	0.0001358	0	0	0.002118	0	0	0	0	0	0	0	0.0001522	0	0
d__Bacteria;p__Proteobacteria;c__Alphaproteobacteria;o__Caulobacterales;f__Caulobacteraceae;__	0	0	0	0	0	0	0	0	0	0	0	0	0	0	0	0.004309	0	0	0	0	0	0	0	0	0	0
d__Bacteria;p__Firmicutes;c__Bacilli;o__Lactobacillales;f__Aerococcaceae;g__Globicatella	0	0	0	0	0	0	0	0	0	0	0	0	0.0001443	0	0	0	0	0	0	0	0	0	0.001719	0.002421	0	0
d__Bacteria;p__Actinobacteriota;c__Actinobacteria;o__Micromonosporales;f__Micromonosporaceae;g__Dactylosporangium	0	0	0	0	0	0	0	0	0	0	0	0	0	0	0	0.004236	0	0	0	0	0	0	0	0	0	0
d__Bacteria;p__Firmicutes;c__Clostridia;o__Christensenellales;f__Christensenellaceae;g__Christensenellaceae_R-7_group	0	0	0	0	0	0	0	0	0	0	0.0002723	0	1.697e-05	0	0	0.0005843	0.002695	0	0	0	0	0	7.366e-05	0.0004415	0	0.0001494
d__Bacteria;p__Firmicutes;c__Clostridia;o__Oscillospirales;f__Oscillospiraceae;g__Flavonifractor	0	0	0	0.0001464	0	0	0.004035	0	0	0	0	0	0	2.163e-05	0	0	0	0	0	0	0	0	0	0	0	0
d__Bacteria;p__Firmicutes;c__Bacilli;o__Staphylococcales;f__Staphylococcaceae;g__Macrococcus	0	0	0	0	0	0	0	0	0	0	0.0002723	0	0	0	0	0	0	0	0	0	0	0.003779	0	0	0	0
d__Bacteria;p__Proteobacteria;c__Gammaproteobacteria;o__Aeromonadales;f__Aeromonadaceae;g__Oceanisphaera	0	0	0	0.001038	0	0	0	0	0	0	0	0	0	0	0	0.002849	0	9.277e-05	0	0	0	0	0	0	0	0
d__Bacteria;p__Proteobacteria;c__Gammaproteobacteria;o__Burkholderiales;f__Comamonadaceae;g__Rhizobacter	0	0	0	0	0	0	0	0	0	0	0	0	0	0	0	0.003798	0	0	0	0	0	0	0	7.612e-05	0	0
d__Bacteria;p__Armatimonadota;c__Fimbriimonadia;o__Fimbriimonadales;f__Fimbriimonadaceae;g__Fimbriimonadaceae	0	0	0	0	0	0	0	0	0	0	0	0	0	0	0	0.003652	0	0	0	0	0	0	3.683e-05	0	0	0
d__Bacteria;p__Actinobacteriota;c__Actinobacteria;o__Micrococcales;f__Micrococcaceae;g__Enteractinococcus	0	0	0.001988	0.00133	0	0	0	0	0	0	0	0	0	0	0	0	0	5.904e-05	0	0	0	0	0.000135	0.0001675	0	0
d__Bacteria;p__Actinobacteriota;c__Thermoleophilia;o__Solirubrobacterales;__;__	0	0	0	0	0	0	0	0	0	0	0	0	0	0	0	0.003652	0	0	0	0	0	0	0	0	0	0
d__Bacteria;p__Proteobacteria;c__Alphaproteobacteria;o__Rhizobiales;f__Beijerinckiaceae;g__Bosea	0	0	0	0	0	0	0	0	0	0	0	0	0	0	0	0.003652	0	0	0	0	0	0	0	0	0	0
d__Bacteria;p__Firmicutes;c__Bacilli;o__Bacillales;f__Bacillaceae;g__Bacillus	0	0	0	0.0008382	0	0	3.917e-05	0	0	0	0	0	0	0	0	0	0	0	0	0	0	0	0.0001473	0	0	0.002599
d__Bacteria;p__Verrucomicrobiota;c__Verrucomicrobiae;o__Chthoniobacterales;f__Chthoniobacteraceae;g__Chthoniobacter	0	0	0	0	0	0	0	0	0	0	0	0	0	0	0	0.003506	0	0	0	0	0	0	0	6.089e-05	0	0
d__Bacteria;p__Firmicutes;c__Clostridia;o__Oscillospirales;f__Oscillospiraceae;__	0	0	0	0	0	0	0.003455	0	0	0	0	0	5.092e-05	0	0	0	0	0	0	2.113e-05	0	0	0	0	0	0
d__Bacteria;p__Proteobacteria;c__Alphaproteobacteria;o__Rhizobiales;f__Rhizobiaceae;__	0	0	0	0	0	0	0	0	0	0	0	0	0	0	0	0.003433	0	0	0	0	0	0	0	0	0	0
d__Bacteria;p__Firmicutes;c__Clostridia;o__Lachnospirales;f__Lachnospiraceae;g__Agathobacter	0	0	0	0	0	0	0	0	0	0	0	0	0	0	0	0	0	0	0	0	0	0	0	0	0	0.00339
d__Bacteria;p__Nitrospirota;c__Nitrospiria;o__Nitrospirales;f__Nitrospiraceae;g__Nitrospira	0	0	0	0	0	0	0	0	0	0	0	0	0	0	0	0.00336	0	0	0	0	0	0	0	0	0	0
d__Bacteria;p__Planctomycetota;c__Planctomycetes;o__Gemmatales;f__Gemmataceae;g__Gemmata	0	0	0	0	0	0	0	0	0	0	0	0	0	0	0	0.003287	0	0	0	0	0	0	0	0	0	0
d__Bacteria;p__Actinobacteriota;c__Actinobacteria;o__Micrococcales;f__Micrococcaceae;g__Pseudarthrobacter	0	0	0	0	0	0	0	0	0	0	0	0	0	0	0	0.003141	0	0	0	0	0	0	0.000135	0	0	0
d__Bacteria;p__Actinobacteriota;c__Actinobacteria;o__Frankiales;f__Cryptosporangiaceae;g__Cryptosporangium	0	0	0	0	0	0	0	0	0	0	0	0	0	0	0.003261	0	0	0	0	0	0	0	0	0	0	0
d__Bacteria;p__Gemmatimonadota;c__Gemmatimonadetes;o__Gemmatimonadales;f__Gemmatimonadaceae;g__Gemmatimonas	0	0	0	0	0	0	0	0	0	0	0	0	0	0	0	0.003068	0	0	0	0	0	0	0	0.0001827	0	0
d__Bacteria;p__Proteobacteria;c__Gammaproteobacteria;o__Burkholderiales;f__Oxalobacteraceae;g__Janthinobacterium	0	0	0	0	0	0	0	0	0	0	0	0	0	0	0	0	0	0	0	0	0	0	0.0004788	0.002497	0	0.0002688
d__Bacteria;p__Proteobacteria;c__Alphaproteobacteria;o__Rhizobiales;f__Xanthobacteraceae;g__Bradyrhizobium	0	0	0	0	0	0	0	0	0	0	0	0	0	0	0	0.002922	0	0	0	0	0	0	0	0.0003197	0	0
d__Bacteria;p__Actinobacteriota;c__Acidimicrobiia;o__IMCC26256;f__IMCC26256;g__IMCC26256	0	0	0	0	0	0	0	0	0	0	0	0	0	0	0	0.003214	0	0	0	0	0	0	0	0	0	0
d__Bacteria;p__Bdellovibrionota;c__Bdellovibrionia;o__Bdellovibrionales;f__Bdellovibrionaceae;g__Bdellovibrio	0	0	0	0	0	0	0	0	0	0	0	0	0	0	0	0.003214	0	0	0	0	0	0	0	0	0	0
d__Bacteria;p__Proteobacteria;c__Alphaproteobacteria;o__Sphingomonadales;f__Sphingomonadaceae;__	0	0	0	0	0	0	0	0	0	0	0	0	0	0	0	0.003214	0	0	0	0	0	0	0	0	0	0
d__Bacteria;p__Firmicutes;c__Clostridia;o__Oscillospirales;f__Oscillospiraceae;g__NK4A214_group	0	0	0	0	0	0	0	0	0	0	0	0	0.0001018	0	0	0	0.001994	0	0	0	0	0	0	0.0002284	0	0.0008812
d__Bacteria;p__Bacteroidota;c__Bacteroidia;__;__;__	0	0	0	0	0	0	0	0	0	0	0	0	0	0	0	0.003141	0	0	0	0	0	0	0	0	0	0
d__Bacteria;p__Proteobacteria;c__Gammaproteobacteria;o__Diplorickettsiales;f__Diplorickettsiaceae;g__uncultured	0	0	0	0	0	0	0	0	0	0	0	0	0	0	0	0.003141	0	0	0	0	0	0	0	0	0	0
d__Bacteria;p__Firmicutes;c__Clostridia;o__Peptostreptococcales-Tissierellales;f__Peptostreptococcales-Tissierellales;g__Helcococcus	0	0	0	0	0	0	0	0	0	0	0	0	0.0003904	0	0	0	0	0	0	0	0	0	0.0001105	0.002573	0	0
d__Bacteria;p__Proteobacteria;c__Gammaproteobacteria;o__Burkholderiales;f__Comamonadaceae;g__Ramlibacter	0	0	0	0	0	0	0	0	0	0	0	0	0	0	0	0.002995	0	0	0	0	0	0	0	0	0	0
d__Bacteria;p__Proteobacteria;c__Gammaproteobacteria;o__Enterobacterales;f__Morganellaceae;g__Providencia	0.0003709	0.0008692	0	0	0	0	0	0	0.000121	0	0	0	0.001035	0	0	0	0	0	0	0.0001373	0.0003218	0	0	0	0	0
d__Bacteria;p__Acidobacteriota;c__Vicinamibacteria;o__Vicinamibacterales;f__Vicinamibacteraceae;g__Vicinamibacteraceae	0	0	0	0	0	0	0	0	0	0	0	0	0	0	0	0.002849	0	0	0	0	0	0	0	0	0	0
d__Bacteria;p__Bacteroidota;c__Bacteroidia;o__Chitinophagales;f__Chitinophagaceae;g__Puia	0	0	0	0	0	0	0	0	0	0	0	0	0	0	0	0.002849	0	0	0	0	0	0	0	0	0	0
d__Bacteria;p__Firmicutes;c__Clostridia;o__Lachnospirales;f__Lachnospiraceae;g__Roseburia	0	0	0	0	0	0	7.834e-05	0	0	0	0	0	0	0	0	0	0	0	0	0	0	0	0	0	0	0.002748
d__Bacteria;p__Actinobacteriota;c__Actinobacteria;o__Frankiales;f__Geodermatophilaceae;g__Blastococcus	0	0	0	0	0	0	0	0	0	0	0	0	0	0	0	0.002776	0	0	0	0	0	0	0	0	0	0
d__Bacteria;p__Actinobacteriota;c__Actinobacteria;o__Micrococcales;f__Promicromonosporaceae;g__Cellulosimicrobium	0	0	0	0	0	8.277e-05	0	0	0	0	0	0	0	0	0	0	0	0	0	0	0	0	0.001891	0.0005481	0	0.0001942
d__Bacteria;p__Acidobacteriota;c__Vicinamibacteria;o__Vicinamibacterales;f__uncultured;g__uncultured	0	0	0	0	0	0	0	0	0	0	0	0	0	0	0	0.002629	0	0	0	0	0	0	0	6.089e-05	0	0
d__Bacteria;p__Actinobacteriota;c__Actinobacteria;o__Micrococcales;f__Intrasporangiaceae;__	0	0	0	0	0	0	0	0	0	0	0	0	0	0	0	0	0.002658	0	0	0	0	0	0	0	0	0
d__Bacteria;p__Verrucomicrobiota;c__Verrucomicrobiae;o__Verrucomicrobiales;f__Akkermansiaceae;g__Akkermansia	0	0	0	0	0	0	0	0	0	0	0	0	0.0008656	0	0	0	0	0	0	0	0	0	0	0	0	0.001792
d__Bacteria;p__Proteobacteria;c__Gammaproteobacteria;o__Xanthomonadales;f__Rhodanobacteraceae;g__Luteibacter	0	0	0	0	0	0	0	0	0	0	0	0	0	0	0	0.002045	0	0	0	0	0	0	0	0	0	0.0005974
d__Bacteria;p__Proteobacteria;c__Gammaproteobacteria;o__Xanthomonadales;f__Rhodanobacteraceae;g__Dokdonella	0	0	0	0	0	0	0	0	0	0	0	0	0	0	0	0.002629	0	0	0	0	0	0	0	0	0	0
d__Bacteria;p__Firmicutes;c__Clostridia;o__Oscillospirales;f__Ruminococcaceae;g__Ruminococcus	0	0	0	0	0	0	0.0005014	0	0	0	0	0	5.94e-05	0	0	0	0	0	0	0	0	0	0	0	0	0.002031
d__Bacteria;p__Acidobacteriota;c__Acidobacteriae;o__Acidobacteriales;f__Acidobacteriales;g__Acidobacteriales	0	0	0	0	0	0	0	0	0	0	0	0	0	0	0	0.002556	0	0	0	0	0	0	0	0	0	0
d__Bacteria;p__Actinobacteriota;c__Actinobacteria;o__Micrococcales;f__Dermacoccaceae;g__Kytococcus	0	0	0	0	0	0	0	0	0	0	0	0	0	0	0	0	0.002474	0	0	0	0	0	0	0	0	0
d__Bacteria;p__Firmicutes;c__Clostridia;o__Lachnospirales;f__Lachnospiraceae;g__Shuttleworthia	0	0	0	0	0	0	0.002444	0	0	0	0	0	0	0	0	0	0	0	0	0	0	0	0	0	0	0
d__Bacteria;p__Proteobacteria;c__Gammaproteobacteria;o__Burkholderiales;f__Comamonadaceae;__	0	0	0.00205	0	0	0	0	0	0	0	0.0001634	0	0	0	0	0	0	0	0	0	0	0	0.000135	0	0	0
d__Bacteria;p__Myxococcota;c__Polyangia;o__Polyangiales;f__Polyangiaceae;g__Pajaroellobacter	0	0	0	0	0	0	0	0	0	0	0	0	0	0	0	0.002264	0	0	0	0	0	0	0	0	0	0
d__Bacteria;p__Proteobacteria;c__Gammaproteobacteria;o__Oceanospirillales;f__Pseudohongiellaceae;g__BIyi10	0	0	0	0	0	0	0	0	0	0	0	0	0	0	0	0.002264	0	0	0	0	0	0	0	0	0	0
d__Bacteria;p__Proteobacteria;c__Alphaproteobacteria;o__Rhizobiales;f__Devosiaceae;g__Devosia	0	0	0	0	0	0	0	0	0	0	0	0	0	0	0	0.002191	0	0	0	0	0	0	0	4.567e-05	0	0
d__Bacteria;p__Proteobacteria;c__Gammaproteobacteria;o__Burkholderiales;f__Comamonadaceae;g__Comamonas	0	0.0003051	0.001317	0	0	0	0.0001645	0	0	0	0	0	0	0	0	0	0	0	0	0	0	0	0.0001105	0.0002893	0	0
d__Bacteria;p__Actinobacteriota;c__Coriobacteriia;o__Coriobacteriales;f__Coriobacteriales_Incertae_Sedis;g__uncultured	0	0	0	0.0001464	0	0	0	0	0	0	0	0	2.546e-05	0	0	0	0	0	0	0	0	0	0	0.001203	0	0.0008065
d__Bacteria;p__Firmicutes;c__Bacilli;o__Lactobacillales;f__Carnobacteriaceae;g__Dolosigranulum	0	0	0	0	0	0	0	0	0	0	0.002097	0	0	0	0	0	0	0	0	0	0	0	7.366e-05	0	0	0
d__Bacteria;p__Actinobacteriota;c__Actinobacteria;o__Micrococcales;f__Microbacteriaceae;__	0	0	0	0	0	0	0	0	0.0008548	0	0	0	0	0	0	0	0	0	0	0.0009506	0	0	0	0	0	0.0003435
d__Bacteria;p__Bacteroidota;c__Bacteroidia;o__Cytophagales;f__Microscillaceae;g__uncultured	0	0	0	0	0	0	0	0	0	0	0	0	0	0	0	0.002045	0	0	0	0	0	0	0	7.612e-05	0	0
d__Bacteria;p__Acidobacteriota;c__Acidobacteriae;__;__;__	0	0	0	0	0	0	0	0	0	0	0	0	0	0	0	0.002118	0	0	0	0	0	0	0	0	0	0
d__Bacteria;p__Acidobacteriota;c__Acidobacteriae;o__Acidobacteriales;f__Acidobacteriaceae_(Subgroup_1);g__Granulicella	0	0	0	0	0	0	0	0	0	0	0	0	0	0	0	0.002118	0	0	0	0	0	0	0	0	0	0
d__Bacteria;p__Bacteroidota;c__Bacteroidia;o__Chitinophagales;f__Chitinophagaceae;__	0	0	0	0	0	0	0	0	0	0	0	0	0	0	0.002075	0	0	0	0	0	0	0	0	0	0	0
d__Bacteria;p__Firmicutes;c__Bacilli;o__Aneurinibacillales;f__Aneurinibacillaceae;g__Aneurinibacillus	0	0	0	0	0	0	0	0	0	0	0	0	0	0	0	0	0.002031	0	0	0	0	0	0	0	0	0
d__Bacteria;p__Proteobacteria;c__Gammaproteobacteria;o__Burkholderiales;f__Comamonadaceae;g__uncultured	0	0	0	0	0	0	0	0	0	0	0	0	0	0	0	0.001972	0	0	0	0	0	0	0	0	0	0
d__Bacteria;p__Proteobacteria;c__Gammaproteobacteria;o__Enterobacterales;f__Enterobacteriaceae;__	0	0	0	0	0	0	0	0	0	0	0	0	0	0	0	0.001972	0	0	0	0	0	0	0	0	0	0
d__Bacteria;p__Firmicutes;c__Clostridia;o__Lachnospirales;f__Lachnospiraceae;g__Dorea	0	0	0	0	0	0	0	0	0	0	0	0	0	0	0	0	0	0	0	0	0	0	0	0	0	0.001897
d__Bacteria;p__Bacteroidota;c__Bacteroidia;o__Bacteroidales;f__Tannerellaceae;g__Parabacteroides	0	0	0	0	0	0	0	0	0	0	0.0004085	0	0	0	0	0	0	0	0	0.0001796	0.0005445	0	0	0	0	0.0007617
d__Bacteria;p__Actinobacteriota;c__Actinobacteria;o__Micrococcales;f__Microbacteriaceae;g__Leifsonia	0	0	0	0	0	0	0	0	0	0	0	0	0	0	0	0.00168	0	0	0	0	0	0	0.0001842	0	0	0
d__Bacteria;p__Actinobacteriota;c__Actinobacteria;o__Micrococcales;f__Cellulomonadaceae;g__Pseudactinotalea	0	0	0.00159	9.313e-05	0	0	0	0	0	0	0	0	0	0	0	0	0	0	0	0	0	0	0.0001596	0	0	0
d__Bacteria;p__Actinobacteriota;c__Actinobacteria;o__Frankiales;f__Nakamurellaceae;g__Nakamurella	0	0	0	0	0	0	0	0	0	0	0	0	0	0	0	0.001753	0	0	0	0	0	0	0	0	0	0
d__Bacteria;p__Actinobacteriota;c__Thermoleophilia;__;__;__	0	0	0	0	0	0	0	0	0	0	0	0	0	0	0	0.001753	0	0	0	0	0	0	0	0	0	0
d__Bacteria;p__Actinobacteriota;c__Actinobacteria;o__Frankiales;f__Sporichthyaceae;g__hgcI_clade	0	0	0	0	0	0	0	0	0	0	0.001525	0	0	0	0	0	0	0	0	0	0	0	0.0001105	6.089e-05	0	0
d__Bacteria;p__Proteobacteria;c__Gammaproteobacteria;o__Burkholderiales;f__Comamonadaceae;g__Variovorax	0	0	0	0	0	0	0	0	0	0	0	0	0	0	0	0.001607	0	0	0	0	0	0	0	0	0	7.468e-05
d__Bacteria;p__Actinobacteriota;c__Actinobacteria;o__Micrococcales;f__Bogoriellaceae;g__Bogoriella	0	0	0	0	0	0	0	0	0	0	0	0	0	0	0	0	0.001661	0	0	0	0	0	0	0	0	0
d__Bacteria;p__Actinobacteriota;c__Actinobacteria;o__Micrococcales;__;__	0	0	0.0007206	0.0004124	0	0	0	0	0	0	0	0	0	0	0	0	0	0	0	0	0	0	0.0001719	0.0003501	0	0
d__Bacteria;p__Firmicutes;c__Clostridia;o__Oscillospirales;f__Oscillospiraceae;g__UCG-005	0	0	6.212e-05	6.652e-05	0	0	0.0009871	0	0	0	0	0	0	0	0	0	0	0	0	0	0	0	0	0	0	0.0005078
d__Bacteria;p__Firmicutes;c__Clostridia;o__Lachnospirales;f__Lachnospiraceae;g__GCA-900066575	0	0	0	0	0	0	0.001622	0	0	0	0	0	0	0	0	0	0	0	0	0	0	0	0	0	0	0
d__Bacteria;p__Fibrobacterota;c__Fibrobacteria;o__Fibrobacterales;f__Fibrobacteraceae;g__possible_genus_04	0	0	0	0	0	0	0	0	0	0	0	0	0	0	0	0.001534	0	0	0	0	0	0	0	6.089e-05	0	0
d__Bacteria;p__Firmicutes;c__Bacilli;o__Bacillales;f__Planococcaceae;g__Kurthia	0	0	0	0.001064	0	0	0	0	0	0	0	0	0	0	0	0	0	0	0	0.0004753	4.95e-05	0	0	0	0	0
d__Bacteria;p__Campilobacterota;c__Campylobacteria;o__Campylobacterales;f__Helicobacteraceae;g__Helicobacter	0	0	0	0	0	0	0	0	0	0	0	0	0	0	0	0.001534	0	0	0	0	0	0	0	4.567e-05	0	0
d__Bacteria;p__Firmicutes;c__Clostridia;o__Oscillospirales;f__[Eubacterium]_coprostanoligenes_group;g__[Eubacterium]_coprostanoligenes_group	0	0	0	0.0002794	0	0	0.0006503	0	0	0	0	0	4.243e-05	0	0	0	0	0	0	0	0	0	2.455e-05	0.0002131	0	0.0002987
d__Bacteria;p__Bacteroidota;c__Bacteroidia;o__Bacteroidales;f__Rikenellaceae;g__Alistipes	0	0	0	0	0	0	0	0	0	0	0.0002451	0	0	0	0	0	0	0	0	3.169e-05	0	0	0	0	0	0.001195
d__Bacteria;p__Firmicutes;c__Bacilli;o__Bacillales;f__Planococcaceae;g__Sporosarcina	0	0	0	0.001464	0	0	0	0	0	0	0	0	0	0	0	0	0	0	0	0	0	0	0	0	0	0
d__Bacteria;p__Firmicutes;c__Clostridia;o__Monoglobales;f__Monoglobaceae;g__Monoglobus	0	0	0	0	0	0	0.001073	0	0	0	0.0002179	0	0	0	0	0	0	0	0	0	0	0	9.822e-05	0	0	0
d__Bacteria;p__Proteobacteria;c__Alphaproteobacteria;o__Sphingomonadales;f__Sphingomonadaceae;g__Novosphingobium	0	0	0	0	0	0	3.917e-05	0	0	0	0.0001089	0	0	0	0	0.001169	0	0	0	0	0	0	0	0	0	0
d__Bacteria;p__Patescibacteria;c__Saccharimonadia;o__Saccharimonadales;f__Saccharimonadales;g__Saccharimonadales	0	0	0	0	0	0	0	0	0	0	0	0	0.0001273	0	0	0.001096	0	0	0	0	0	0	0	9.134e-05	0	0
d__Bacteria;p__Actinobacteriota;c__Actinobacteria;o__Micrococcales;f__Microbacteriaceae;g__Leucobacter	0	0	0	0	0	0	0	0	0	0	0.001116	0	0	0	0	0	0	0	0	0.0001901	0	0	0	0	0	0
d__Bacteria;p__Actinobacteriota;c__Coriobacteriia;o__Coriobacteriales;f__Coriobacteriaceae;__	0	0	0	0	0	0	0	0	0	0	0	0	0	0	0	0	0	0	0	0	0	0	0.0003315	0.0009743	0	0
d__Bacteria;p__Firmicutes;c__Bacilli;o__Staphylococcales;f__Staphylococcaceae;g__Staphylococcaceae	0	0	0	0	0	0	0	0	0	0	0	0	0	0	0	0	0.001292	0	0	0	0	0	0	0	0	0
d__Bacteria;p__Actinobacteriota;c__Coriobacteriia;o__Coriobacteriales;f__Eggerthellaceae;g__CHKCI002	0	0	0	0	0	0	0.0007991	0	0	0	0.0002179	0	0	0	0	0	0	0	0	0	0	0	3.683e-05	0.0002284	0	0
d__Bacteria;p__Bacteroidota;c__Bacteroidia;o__Sphingobacteriales;f__Sphingobacteriaceae;g__Pedobacter	0	0	0	0	0	0	0.0001253	0	0	0	0	0	0	0	0	0	0	0	0	0	0	0	6.139e-05	0.0001522	0	0.000926
d__Bacteria;p__Actinobacteriota;c__Thermoleophilia;o__Gaiellales;f__Gaiellaceae;g__Gaiella	0	0	0	0	0	0	0	0	0	0	0	0	0	0	0	0.001169	0	0	0	0	0	0	0	7.612e-05	0	0
d__Bacteria;p__Firmicutes;c__Bacilli;o__Lactobacillales;f__Carnobacteriaceae;g__Lacticigenium	0	0	0.0001615	0.0009446	0	0	0	0	0	0	0	0	0	0	0	0	0	0.0001181	0	0	0	0	0	0	0	0
d__Bacteria;p__Firmicutes;c__Clostridia;o__Lachnospirales;f__Lachnospiraceae;g__[Eubacterium]_hallii_group	0	0	0	0	0	0	0.0008853	0	0	0	0.0002179	0	0	0	0	0	0	0	0	0	0	0	0	7.612e-05	0	0
d__Bacteria;p__Bacteroidota;c__Bacteroidia;o__Bacteroidales;f__Muribaculaceae;g__Muribaculaceae	0	0	0	0.0001464	0	0	0	0	0	0	0	0	0	0	0	0	0	0	0	0	0	0	0	3.045e-05	0	0.0009857
d__Bacteria;p__Firmicutes;c__Clostridia;o__Oscillospirales;f__Oscillospiraceae;g__Pseudoflavonifractor	0	0	0	0	0	0	0.001159	0	0	0	0	0	0	0	0	0	0	0	0	0	0	0	0	0	0	0
d__Bacteria;p__Proteobacteria;c__Gammaproteobacteria;o__Burkholderiales;f__Comamonadaceae;g__Rhodoferax	0	0	0	0	0	0	0	0	0	0	0.001116	0	0	0	0	0	0	0	0	0	0	0	0	0	0	0
d__Bacteria;p__Cyanobacteria;c__Vampirivibrionia;o__Gastranaerophilales;f__Gastranaerophilales;g__Gastranaerophilales	0	0	0	0	0	0	0	0	0	0	0	0	2.546e-05	0	0	0	0.001034	0	0	0	0	0	0	4.567e-05	0	0
d__Bacteria;p__Proteobacteria;c__Gammaproteobacteria;o__Alteromonadales;f__Alteromonadaceae;g__Rheinheimera	0	0	0.001081	0	0	0	2.35e-05	0	0	0	0	0	0	0	0	0	0	0	0	0	0	0	0	0	0	0
d__Bacteria;p__Bacteroidota;c__Bacteroidia;o__Bacteroidales;f__Barnesiellaceae;g__Barnesiella	0	0	0	0	0.0001208	9.46e-05	0	0	0	0	0	0	0.0004582	0	0	0	0	0	0	0	0	0	0	0	0	0.0004182
d__Bacteria;p__Actinobacteriota;c__Actinobacteria;o__Frankiales;f__Sporichthyaceae;__	0	0	0	0	0	0	0	0	0	0	0.001062	0	0	0	0	0	0	0	0	0	0	0	0	0	0	0
d__Bacteria;p__Proteobacteria;c__Alphaproteobacteria;o__Caulobacterales;f__Caulobacteraceae;g__uncultured	0	0	0	0	0	0	0	0	0	0	0	0	0	0	0.001037	0	0	0	0	0	0	0	0	0	0	0
d__Bacteria;p__Proteobacteria;c__Gammaproteobacteria;o__Burkholderiales;f__Methylophilaceae;g__Candidatus_Methylopumilus	0	0	0	0	0	0	0	0	0	0	0.0008714	0	0	0	0	0	0	0	0	0	0	0	4.911e-05	7.612e-05	0	0
d__Bacteria;p__Firmicutes;c__Clostridia;o__Peptostreptococcales-Tissierellales;f__Peptostreptococcaceae;g__Peptostreptococcus	0	0	0	0	0	0	0	0	0	0	0	0	0.0003988	0	0	0	0	0	0	0	0	0	0.0001842	0.000411	0	0
d__Bacteria;p__Proteobacteria;c__Alphaproteobacteria;o__SAR11_clade;f__Clade_III;g__Clade_III	0	0	0	0	0	0	0	0	0	0	0.0008169	0	0	0	0	0	0	0	0	0	0	0	9.822e-05	6.089e-05	0	0
d__Bacteria;p__Proteobacteria;c__Gammaproteobacteria;o__Methylococcales;f__Methylomonadaceae;g__Methylobacter	0	0	0	0	0	0	0	0	0	0	0.0008169	0	0	1.442e-05	0	0	0	0	0	0	0	0	6.139e-05	7.612e-05	0	0
d__Bacteria;p__Firmicutes;c__Bacilli;o__Lactobacillales;f__Carnobacteriaceae;g__Jeotgalibaca	0	0	0	0.0003858	0	0	0	0	0	0	0	0	0	0	0	0	0	0.0001265	0	0	0	0.0004556	0	0	0	0
d__Bacteria;p__Actinobacteriota;c__Actinobacteria;o__Frankiales;f__Sporichthyaceae;g__Sporichthyaceae	0	0	0	0	0	0	0	0	0	0	0.0008442	0	0	0	0	0	0	0	0	0	0	0	0.0001228	0	0	0
d__Bacteria;p__Deinococcota;c__Deinococci;o__Deinococcales;f__Deinococcaceae;g__Deinococcus	0	0	0	6.652e-05	0	0	5.484e-05	0	0	0	0.0007625	0	7.637e-05	0	0	0	0	0	0	0	0	0	0	0	0	0
d__Bacteria;p__Firmicutes;c__Clostridia;o__Oscillospirales;f__Ruminococcaceae;g__Paludicola	0	0	0	0	0	0	0.000948	0	0	0	0	0	0	0	0	0	0	0	0	0	0	0	0	0	0	0
d__Bacteria;p__Fusobacteriota;c__Fusobacteriia;o__Fusobacteriales;f__Leptotrichiaceae;g__Oceanivirga	0	0	0	0	0	0	0	0	0	0	0	0	0	0	0	0	0	0	0	0	0	0	0	0.0009286	0	0
d__Bacteria;p__Bacteroidota;c__Bacteroidia;o__Chitinophagales;f__Chitinophagaceae;g__Sediminibacterium	0	0	0	0	0	0	0	0	0	0	0.0009259	0	0	0	0	0	0	0	0	0	0	0	0	0	0	0
d__Bacteria;p__Firmicutes;c__Clostridia;o__Lachnospirales;f__Lachnospiraceae;g__Tuzzerella	0	0	0	0	0	0	0.0008696	0	0	0	0	0	0	0	0	0	0	0	0	0	0	0	0	0	0	0
d__Bacteria;p__Bacteroidota;c__Bacteroidia;o__Bacteroidales;f__Prevotellaceae;g__uncultured	0	0	0	0	0	0	0	0	0	0	0	0	0	0	0	0	0	0	0	0	0	0	0	0	0	0.0008663
d__Bacteria;p__Actinobacteriota;c__Actinobacteria;o__Actinomycetales;f__Actinomycetaceae;g__Actinomycetaceae	0	0	0	0.0007051	0	0	0	0	0	0	0	0	0	0	0	0	0	0	0	0	0	0	4.911e-05	0.0001066	0	0
d__Bacteria;p__Proteobacteria;c__Gammaproteobacteria;o__Burkholderiales;f__Methylophilaceae;g__Methylotenera	0	0	0	0	0	0	0	0	0	0	0.0006808	0	0	5.048e-05	0	0	0	0	0	0	0	0	0	9.134e-05	0	0
d__Bacteria;p__Firmicutes;c__Clostridia;o__Oscillospirales;f__Oscillospiraceae;g__UCG-002	0	0	0	0	0	0	0	0	0	0	0	0	0	0	0	0	0	0	0	0	0	0	0	0	0	0.0008214
d__Bacteria;p__Desulfobacterota;c__Desulfovibrionia;o__Desulfovibrionales;f__Desulfovibrionaceae;g__Desulfovibrio	0	0	0	0	0	0	0	0	0	0	0	0	0.0008062	0	0	0	0	0	0	0	0	0	0	0	0	0
d__Bacteria;p__Fusobacteriota;c__Fusobacteriia;o__Fusobacteriales;f__Leptotrichiaceae;g__Leptotrichia	0	0	0	0	0	0	0	0	0	0	0.0005446	0	0	0	0	0	0	0	0	0	0	0	0.0001964	6.089e-05	0	0
d__Bacteria;p__Firmicutes;c__Clostridia;o__Lachnospirales;f__Lachnospiraceae;g__Lachnospiraceae_NK4A136_group	0	0	0	0	0	0	0.0007913	0	0	0	0	0	0	0	0	0	0	0	0	0	0	0	0	0	0	0
d__Bacteria;p__Firmicutes;c__Clostridia;o__Lachnospirales;f__Lachnospiraceae;g__[Ruminococcus]_gauvreauii_group	0	0	0	0	0	0	0.0007834	0	0	0	0	0	0	0	0	0	0	0	0	0	0	0	0	0	0	0
d__Bacteria;p__Firmicutes;c__Clostridia;o__Lachnospirales;f__Lachnospiraceae;g__Lachnoanaerobaculum	0	0	0	0	0	0	0	0	0	0	0.0002995	0	0	0	0	0	0	0	0	0	0	0	0.0002455	0.0001979	0	0
d__Bacteria;p__Firmicutes;c__Bacilli;o__Paenibacillales;f__Paenibacillaceae;g__Saccharibacillus	0	0	0	0	0	0	0	0	0	0	0	0	0	0	0	0	0	0	0	0	0	0	0	0	0	0.0007169
d__Bacteria;p__Proteobacteria;c__Gammaproteobacteria;o__Burkholderiales;f__Burkholderiaceae;g__Polynucleobacter	0	0	0	0	0	0	0	0	0	0	0	0	0	0	0	0	0.0007015	0	0	0	0	0	0	0	0	0
d__Bacteria;p__Firmicutes;c__Clostridia;o__Lachnospirales;f__Lachnospiraceae;g__Lachnospiraceae_UCG-010	0	0	0	0	0	0	0.0006894	0	0	0	0	0	0	0	0	0	0	0	0	0	0	0	0	0	0	0
d__Bacteria;p__Firmicutes;c__Bacilli;o__Lactobacillales;f__Listeriaceae;g__Listeria	0	0	0	0	0	0	0	0	0	0	0.0006263	0	0	0	0	0	0	0	0	0	0	0	0	0	0	0
d__Bacteria;p__Bacteroidota;c__Bacteroidia;o__Flavobacteriales;f__Flavobacteriaceae;g__Ulvibacter	0	0	0	0.0006253	0	0	0	0	0	0	0	0	0	0	0	0	0	0	0	0	0	0	0	0	0	0
d__Bacteria;p__Firmicutes;c__Clostridia;o__Oscillospirales;f__Ruminococcaceae;g__Fournierella	0	0	0	0	0	0	8.618e-05	0	0	0	0	0	0.0004582	0	0	0	0	0	0	0	0	5.36e-05	0	0	0	0
d__Bacteria;p__Bacteroidota;c__Bacteroidia;o__Bacteroidales;f__Rikenellaceae;g__Rikenellaceae_RC9_gut_group	0	0	0	0	0	0	0	0	0	0	0	0	0	0	0	0	0	0	0	0	0	0	0	0.0005937	0	0
d__Bacteria;p__Firmicutes;c__Bacilli;o__Erysipelotrichales;f__Erysipelotrichaceae;g__[Clostridium]_innocuum_group	0	0	0	0	0	0	0.0004701	0	0	0	0	0	0	0.000101	0	0	0	0	0	0	0	0	0	0	0	0
d__Bacteria;p__Fusobacteriota;c__Fusobacteriia;o__Fusobacteriales;f__Fusobacteriaceae;g__Fusobacterium	0	0	9.939e-05	0.0001464	0	0	0	0	0	0	0	0	0	0	0	0	0	0	0	0	0	0	8.594e-05	0.0001675	0	4.481e-05
d__Bacteria;p__Firmicutes;c__Bacilli;o__RF39;f__RF39;g__RF39	0	0	2.485e-05	0	0	0	0	0	0	1.877e-05	0	0	0.0001018	0	0	0	7.384e-05	0	0	0	0	0	7.366e-05	0.0002284	0	0
d__Bacteria;p__Bacteroidota;c__Bacteroidia;o__Flavobacteriales;f__Weeksellaceae;g__Cloacibacterium	0	0	0	0	0	0	0.0001959	0	0	0	0	0	0	0	0.0002964	0	0	0	0	0	0	0	0	0	0	0
d__Bacteria;p__Proteobacteria;c__Gammaproteobacteria;o__Pseudomonadales;f__Moraxellaceae;g__Moraxella	0	0	0	0	0	0	0	0	0	0	0	0	0	0	0	0	0	0	0	0	0	0	0.0004911	0	0	0
d__Bacteria;p__Bacteroidota;c__Bacteroidia;o__Flavobacteriales;f__Flavobacteriaceae;g__Capnocytophaga	0	0	0	0	0	0	0	0	0	0	0	0	0	0	0.0004446	0	0	0	0	0	0	0	0	4.567e-05	0	0
d__Bacteria;p__Proteobacteria;c__Alphaproteobacteria;o__Acetobacterales;f__Acetobacteraceae;g__uncultured	0	0	0	0	0	0	0	0	0	0	0.0004902	0	0	0	0	0	0	0	0	0	0	0	0	0	0	0
d__Bacteria;p__Firmicutes;c__Clostridia;o__Peptostreptococcales-Tissierellales;f__Peptostreptococcales-Tissierellales;g__Murdochiella	0	0	0.0003479	0.000133	0	0	0	0	0	0	0	0	0	0	0	0	0	0	0	0	0	0	0	0	0	0
d__Bacteria;p__Firmicutes;c__Clostridia;o__Lachnospirales;f__Lachnospiraceae;g__Marvinbryantia	0	0	0	0	0	0	0	0	0	0	0	0	0	0	0	0	0	0	0	0	0	0	0	0	0	0.0004779
d__Bacteria;p__Firmicutes;c__Bacilli;o__Staphylococcales;f__Staphylococcaceae;g__Nosocomiicoccus	0	0	0	0	0	0	0	0	0	0	0	0	0.0004498	0	0	0	0	0	0	0	0	0	0	0	0	0
d__Bacteria;p__Firmicutes;c__Negativicutes;o__Acidaminococcales;f__Acidaminococcaceae;g__Phascolarctobacterium	0	0	8.697e-05	9.313e-05	0	0	0	0	0	0	0	0	0.0001612	0	0	0	0	0	0	0	0	0	0	0.0001066	0	0
